# Supplementary material for: Effects of 3-Hydroxy-3-methylglutaryl-CoA Reductase Inhibitors on Cholesterol Metabolism in Laying Hens
Source: Animals (Basel). 2023 Jun 3;13(11):1868. doi: 10.3390/ani13111868 (PMC10251945; doi:10.3390/ani13111868)
Supplement: Supplementary file 1 [file animals-13-01868-s001.zip]

Archive with 2 entries (2 files):
- animals-2396302-supplementary.pdf
- Detailed information table for DEGs.xlsx
