# Supplementary material for: Effects of 3-Hydroxy-3-methylglutaryl-CoA Reductase Inhibitors on Cholesterol Metabolism in Laying Hens
Source: Animals (Basel). 2023 Jun 3;13(11):1868. doi: 10.3390/ani13111868 (PMC10251945; doi:10.3390/ani13111868)
Supplement: Supplementary file 1 [file animals-13-01868-s001.zip › Detailed information table for DEGs.xlsx]

## Sheet: 150 mg kg inhibitor vs. control
Gene_id	Gene name	Gene description	FC(O/M)	Log2FC(O/M)	Pvalue	Padjust	Significant	Regulate	G_ONE1	G_ONE2	G_ONE3	G_ONE4	G_ONE5	G_ONE6	Mock1	Mock2	Mock3	Mock4	Mock5	Mock6	O	M
gene-UCHL1	UCHL1	ubiquitin C-terminal hydrolase L1	10.143	3.34237	8.9916e-16	1.37661e-11	yes	up	16.08	18.86	20.98	20.69	45.69	23.56	1.02	0.63	1.75	5.61	1.47	3.19	24.31	2.27833
gene-MSMO1	MSMO1	methylsterol monooxygenase 1	3.462	1.79165	3.22783e-15	2.47091e-11	yes	up	370.8	411.24	572.85	569.55	898.96	565.3	121.86	99.75	168.88	223.08	160.79	156.47	564.783	155.138
gene-SQLE	SQLE	squalene epoxidase	4.439	2.15028	5.74006e-14	2.92934e-10	yes	up	88.02	71.2	143.53	145.38	275.52	155.43	30.72	25.38	27.59	47.38	25.02	29.03	146.513	30.8533
gene-CYP51A1	CYP51A1	cytochrome P450 family 51 subfamily A member 1, transcript variant X1	3.365	1.75078	8.59429e-10	3.28947e-06	yes	up	207.49	230.5	323.35	317.24	675.61	411.09	86.38	92.89	85.43	164.53	80.6	89.26	360.88	99.8483
gene-IFT57	IFT57	intraflagellar transport 57, transcript variant X1	2.39	1.25712	2.07391e-09	6.35031e-06	yes	up	23.71	27.47	26.4	35.79	26.28	34.4	11.4	7.73	11.94	12.3	16.41	9.76	29.0083	11.59
gene-FABP7	FABP7	fatty acid binding protein 7	3.375	1.75478	3.35157e-09	7.33036e-06	yes	up	90.98	48.24	114.62	113.9	209.48	144.03	50.15	23.39	30.67	33.75	34.36	25.77	120.208	33.015
gene-DHCR24	DHCR24	24-dehydrocholesterol reductase	2.639	1.39976	7.59198e-09	1.45291e-05	yes	up	43.27	47.74	74.38	64.08	113.05	77.26	30.2	23.78	23.98	31.67	18.93	19.7	69.9633	24.71
gene-IDI2	IDI2	isopentenyl-diphosphate delta isomerase 2, transcript variant X1	2.591	1.37344	1.03615e-08	1.7626e-05	yes	up	248.87	267.5	374.31	378.27	593.72	424.79	85.11	152	117.84	177.74	128.34	170.99	381.243	138.67
gene-HMGCR	HMGCR	3-hydroxy-3-methylglutaryl-CoA reductase, transcript variant X1	2.632	1.39615	2.25713e-08	3.45566e-05	yes	up	62.87	56.15	93.85	91.66	153.64	89.16	27.92	25.55	32.05	48.17	26.31	32.17	91.2217	32.0283
gene-MMAB	MMAB	metabolism of cobalamin associated B, transcript variant X1	2.448	1.29141	4.13071e-08	5.74919e-05	yes	up	23.75	21.79	37.55	30.35	48.01	37.47	9.08	10.76	13.49	21.12	9.42	10.64	33.1533	12.4183
gene-STARD4	STARD4	StAR related lipid transfer domain containing 4	2.713	1.43985	5.83218e-08	7.44089e-05	yes	up	10.96	13.07	28.06	21.54	32.47	19.95	5.62	4.63	8.1	10.87	6.76	8.56	21.0083	7.42333
gene-CALCA	CALCA	calcitonin, transcript variant X1	4.113	2.04031	9.63784e-08	0.000113504	yes	up	6.71	29.98	64.65	33.61	45.02	52.26	5.27	3.35	6.55	10.97	5.39	8.9	38.705	6.73833
gene-LOC107055143	LOC107055143	uncharacterized LOC107055143	12.058	3.59194	1.05556e-07	0.000115433	yes	up	0.36	2.7	10.87	2.62	7.74	6.32	0.65	0.25	0.24	0.18	0.26	0.67	5.10167	0.375
gene-HHLA2	HHLA2	HERV-H LTR-associating 2, transcript variant X6	2.443	1.28886	1.63203e-07	0.000166575	yes	up	58.44	61.59	58.98	101.75	89.09	92.17	28.16	19.46	25.9	35.88	45.29	23.21	77.0033	29.65
gene-MYO7L2	MYO7L2	myosin-7-like 2	5.308	2.40816	2.19254e-07	0.000209799	yes	up	2.07	1.16	7.85	1.66	1.82	5.95	0.29	0.26	0.92	0.38	0.92	1.06	3.41833	0.638333
gene-AACS	AACS	acetoacetyl-CoA synthetase	2.408	1.26811	2.87617e-07	0.000259025	yes	up	7.43	11.52	14.83	14.47	17.21	17.16	4.54	4.5	7.83	7.39	2.81	6.16	13.77	5.53833
gene-LOC121108275	LOC121108275	uncharacterized LOC121108275	2.437	1.28538	3.15839e-07	0.000268639	yes	up	108.06	108.08	185.61	85.9	210.44	109.71	40.43	29.26	68.84	45.11	77.07	48.19	134.633	51.4833
gene-DHCR7	DHCR7	7-dehydrocholesterol reductase, transcript variant X1	2.934	1.55267	5.69923e-07	0.000459238	yes	up	37.42	40.77	66.27	57.42	105.74	53.57	16.29	13.07	16.44	38.89	15.87	13.85	60.1983	19.0683
gene-LSS	LSS	lanosterol synthase (2,3-oxidosqualene-lanosterol cyclase)	2.551	1.35133	7.19972e-07	0.000545838	yes	up	79.95	82.79	139.75	128.86	226.64	137.54	51.6	43.05	41.55	77.95	35.1	41.16	132.588	48.4017
gene-NSDHL	NSDHL	NAD(P) dependent steroid dehydrogenase-like	3.135	1.64856	7.48701e-07	0.000545838	yes	up	56.46	66.5	96.68	97.5	196.33	120.78	28.58	24.78	23.49	62.42	26.83	20.95	105.708	31.175
gene-LOC112531967	LOC112531967	uncharacterized LOC112531967	2.373	1.24678	8.28313e-07	0.00057643	yes	up	96.26	95.83	206.48	69.19	216.75	125.23	48.88	34.7	57.1	56.02	66.87	61.59	134.957	54.1933
gene-MVK	MVK	mevalonate kinase	2.451	1.29363	9.03036e-07	0.000601108	yes	up	39.5	50.68	60.98	60.06	92.6	98.12	23.09	25.89	20.93	36.48	27.48	19.02	66.99	25.4817
gene-NOV	NOV	nephroblastoma overexpressed	0.438	-1.19099	1.03389e-06	0.000659536	yes	down	10.47	6.3	5.27	7.36	8.03	8.21	8.26	18.17	23.12	22.76	10.84	16.87	7.60667	16.67
gene-TRPM3	TRPM3	transient receptor potential cation channel subfamily M member 3, transcript variant X1	4.234	2.08217	1.79097e-06	0.00105461	yes	up	0.4	0.76	0.48	0.23	0.44	0.11	0.08	0.04	0.15	0.04	0.09	0.16	0.403333	0.0933333
gene-FDPS	FDPS	farnesyl diphosphate synthase	3.633	1.86102	1.9305e-06	0.00109467	yes	up	236.09	231.91	611.71	447.85	685.71	510.76	67.08	112.77	81.58	284.54	78.14	67.59	454.005	115.283
gene-RDH11	RDH11	retinol dehydrogenase 11 (all-trans/9-cis/11-cis)	3.15	1.65535	2.20625e-06	0.00120635	yes	up	11.61	21.59	34.78	25.13	70.26	32.55	14.63	7.37	10.71	12.68	6.14	6.55	32.6533	9.68
gene-IL1B	IL1B	interleukin 1, beta, transcript variant X1	0.35	-1.51525	3.75224e-06	0.00198092	yes	down	0.93	1.42	3.13	1.97	1.83	1.74	3.32	5.71	7.37	4.35	2.29	9.49	1.83667	5.42167
gene-CETN1L	CETN1L	centrin 1-like, transcript variant X1	2.635	1.39755	4.31273e-06	0.00214666	yes	up	0.54	1.5	1.05	0.84	1.42	1.39	0.25	0.55	0.44	0.51	0.38	0.55	1.12333	0.446667
gene-LOC107054034	LOC107054034	uncharacterized LOC107054034	2.906	1.53895	4.3466e-06	0.00214666	yes	up	15.19	23.17	29.37	23.26	39.85	26.06	5.12	8.8	9.8	16.54	7.18	3.43	26.15	8.47833
gene-CXCR7	CXCR7	chemokine (C-X-C motif) receptor 7, transcript variant X1	0.453	-1.1417	5.78396e-06	0.00276726	yes	down	1.86	1.95	1.98	1.12	1.56	2.21	3.29	3.28	4.9	3.52	1.74	5.94	1.78	3.77833
gene-FAM69B	FAM69B	family with sequence similarity 69 member B, transcript variant X1	0.395	-1.34012	6.48403e-06	0.0030082	yes	down	1.08	0.93	1.29	1.37	0.83	0.74	2.8	3.61	2.55	1.54	2.43	1.81	1.04	2.45667
gene-TUBA3E	TUBA3E	tubulin alpha-3 chain-like	8.553	3.09646	1.42882e-05	0.00607644	yes	up	0.19	0.5	1.61	0.48	1.81	0.57	0.09	0	0	0.27	0.07	0.11	0.86	0.09
gene-MOGAT1	MOGAT1	monoacylglycerol O-acyltransferase 1	2.62	1.38944	1.7032e-05	0.00704757	yes	up	40.27	10.31	13.54	17.03	37.97	26.3	13.41	5.31	8.57	9.84	5.49	9.54	24.2367	8.69333
gene-HS3ST3A1	HS3ST3A1	heparan sulfate-glucosamine 3-sulfotransferase 3A1	17.152	4.10034	1.96623e-05	0.00792185	yes	up	0.08	0.21	4.92	0.12	5	7.03	0.09	0.15	0.33	0.12	0.08	0.25	2.89333	0.17
gene-ACTA1	ACTA1	actin alpha 1, skeletal muscle	0.143	-2.80538	2.02475e-05	0.00794844	yes	down	0.08	0.18	0.14	0.07	0.31	0.17	0.18	1.51	1.88	0.67	0.28	1.86	0.158333	1.06333
gene-LOC121107843	LOC121107843	uncharacterized LOC121107843, transcript variant X1	2.472	1.30563	2.23353e-05	0.00854885	yes	up	72.23	51.58	88.83	33.18	133.71	61.66	22.36	15.87	35.77	21.95	47.77	22.81	73.5317	27.755
gene-FDFT1	FDFT1	farnesyl-diphosphate farnesyltransferase 1	2.868	1.52013	2.96162e-05	0.0109442	yes	up	126.01	151.14	233.74	268.38	357.79	266.7	50.95	65.16	70.7	182.34	44.03	43.17	233.96	76.0583
gene-LOC121106611	LOC121106611	uncharacterized LOC121106611, transcript variant X1	2.169	1.1168	3.00233e-05	0.0109442	yes	up	33.58	107.45	186.15	76.35	110.22	97.39	47.86	24.2	27.15	43.95	57.08	62.98	101.857	43.87
gene-LOC121107102	LOC121107102	uncharacterized LOC121107102	3.182	1.67013	3.55718e-05	0.0126652	yes	up	47.82	25.98	51.63	12.86	50.3	32.53	10.38	9.55	22.68	13.63	19.56	12.52	36.8533	14.72
gene-INSIG1	INSIG1	insulin induced gene 1	2.559	1.35579	4.29215e-05	0.0146029	yes	up	607.39	363.25	324.03	525.31	432.83	914.86	64.78	161.27	167.72	230.36	258.43	323.97	527.945	201.088
gene-SDCBP2	SDCBP2	syndecan binding protein 2	2.34	1.22622	4.70579e-05	0.0150151	yes	up	4.45	3.62	4.56	6.7	4.18	2.94	2.27	0.68	3.09	1.05	2.13	1.7	4.40833	1.82
gene-LOC112532140	LOC112532140	uncharacterized LOC112532140	4.542	2.18336	4.70754e-05	0.0150151	yes	up	0.2	1.06	1.94	2.2	0.36	0.27	0.13	0.18	0.25	0.14	0.19	0.45	1.005	0.223333
gene-GUCY2C	GUCY2C	guanylate cyclase 2C, transcript variant X1	3.062	1.61459	5.61175e-05	0.0175338	yes	up	1.44	1.83	2.19	3.77	3.83	2.23	1.02	0.71	0.21	0.98	1.32	0.37	2.54833	0.768333
gene-CETP	CETP	cholesteryl ester transfer protein	0.161	-2.63873	5.77808e-05	0.0176925	yes	down	0.24	0.51	0.21	0.12	0	0.19	1.01	0.33	1.32	2.22	0.17	2.96	0.211667	1.335
gene-MST1R	MST1R	macrophage stimulating 1 receptor, transcript variant X1	0.481	-1.05686	6.09111e-05	0.0182853	yes	down	1.77	1.47	2.14	2.12	1.32	1.06	4.56	3.68	4.75	3.2	2.19	1.76	1.64667	3.35667
gene-LOC430303	LOC430303	low-density lipoprotein receptor-related protein 2-like, transcript variant X1	0.083	-3.5837	0.000102682	0.0291121	yes	down	0.01	0.01	0.01	0.03	0	0.01	0.02	0.21	0.44	0.03	0.08	0.03	0.0116667	0.135
gene-SPTB	SPTB	spectrin beta, erythrocytic, transcript variant X1	0.34	-1.55438	0.000234761	0.0630559	yes	down	0.51	0.56	0.56	0.74	0.47	1.09	0.51	3.7	3.06	1.76	0.62	1.53	0.655	1.86333
gene-CREB3L1	CREB3L1	cAMP responsive element binding protein 3 like 1, transcript variant X1	2.376	1.24874	0.000247587	0.0632734	yes	up	2.64	1.18	1.97	1.79	3.57	4.87	0.58	0.58	1.11	1.06	1.55	1.62	2.67	1.08333
gene-CTSG	CTSG	cathepsin G	0.485	-1.0436	0.000256234	0.0632734	yes	down	17.22	14.46	17.95	7.47	14.61	11.85	25.1	34.01	28.18	39.61	10.78	23.6	13.9267	26.88
gene-FGFBP1	FGFBP1	fibroblast growth factor binding protein 1	6.054	2.59783	0.000310337	0.0719888	yes	up	4.01	1.09	1.92	0.26	0.53	1.12	0.41	0	0.49	0.16	0	0.4	1.48833	0.243333
gene-LOC121107403	LOC121107403	uncharacterized LOC121107403, transcript variant X1	0.332	-1.58871	0.000322491	0.0736917	yes	down	0.67	0.21	0.47	0.38	0.75	1.34	1	1.82	3.31	1.94	0.99	2.42	0.636667	1.91333
gene-LOC112530968	LOC112530968	uncharacterized LOC112530968, transcript variant X1	2.676	1.41991	0.000340142	0.076582	yes	up	0.39	0.22	0.23	0.24	0.51	0.48	0.08	0.12	0.13	0.24	0.03	0.13	0.345	0.121667
gene-CACNA1D	CACNA1D	calcium voltage-gated channel subunit alpha1 D, transcript variant X1	10.372	3.37463	0.000354964	0.0787609	yes	up	2.05	4.35	1.87	2.38	5.7	0.72	0.02	0.02	0.56	0.9	0.01	0.08	2.845	0.265
gene-KIAA0101	KIAA0101	KIAA0101	2.475	1.30738	0.000383341	0.0838421	yes	up	29.81	21.32	82.18	42.94	75.12	56.71	15.72	17.86	13.88	41.02	13.14	20.42	51.3467	20.34
gene-APOLD1	APOLD1	apolipoprotein L domain containing 1	0.359	-1.4786	0.00043139	0.0924581	yes	down	0.69	0.49	0.81	0.6	0.35	0.66	0.99	3.53	2.01	0.73	0.57	1.68	0.6	1.585
gene-LOC101748935	LOC101748935	uncharacterized LOC101748935	4.079	2.0283	0.000447707	0.0934642	yes	up	0.12	0.69	1.02	0.71	0.16	0.07	0.06	0.07	0.16	0.21	0.06	0.1	0.461667	0.11
gene-LOC121107090	LOC121107090	erythropoietin receptor-like	0.412	-1.27791	0.000451754	0.0934642	yes	down	2.62	2.93	2.52	2.55	2.69	4.84	2.65	13.55	7.93	6.9	2.75	7.53	3.025	6.885
gene-ADAM8	ADAM8	ADAM metallopeptidase domain 8, transcript variant X1	0.465	-1.1057	0.000469249	0.0957893	yes	down	0.41	0.35	0.79	0.34	0.48	0.88	0.84	0.74	2.01	1.13	0.66	1.37	0.541667	1.125
gene-CA13	CA13	carbonic anhydrase 13	0.407	-1.2954	0.000507658	0.100938	yes	down	1.54	1.56	1.15	1.32	1.85	2.83	1.48	7.07	6.34	2.82	1.66	4.94	1.70833	4.05167
gene-RBP7	RBP7	retinol binding protein 7	5.627	2.49247	0.000574774	0.109997	yes	up	27.15	23.13	26.24	22.62	47.32	108.95	0.85	8.27	2.32	2.39	7.21	24.66	42.5683	7.61667
gene-F3	F3	coagulation factor III, tissue factor	0.403	-1.31132	0.000716387	0.132143	yes	down	0.35	0.28	0.59	0.3	0.38	0.43	0.42	0.65	2.17	0.64	0.71	1.27	0.388333	0.976667
gene-LOC101749832	LOC101749832	uncharacterized LOC101749832, transcript variant X2	5.482	2.4548	0.000728487	0.132775	yes	up	1.95	2.12	16.25	3.55	10.13	0.36	2.03	0.45	1.12	0.52	0.7	0.85	5.72667	0.945
gene-SEBOX	SEBOX	SEBOX homeobox	2.851	1.51127	0.000795014	0.141531	yes	up	10.44	19.56	12.83	23.71	14.68	13.85	6.88	1.7	2.72	15.48	3.58	1.63	15.845	5.33167
gene-SPTBN5	SPTBN5	spectrin beta, non-erythrocytic 5, transcript variant X2	7.507	2.90824	0.00084258	0.14659	yes	up	0.23	0	0.08	0.01	0.03	0.29	0.02	0.02	0.03	0.01	0	0.01	0.106667	0.015
gene-ADAMTS9	ADAMTS9	ADAM metallopeptidase with thrombospondin type 1 motif 9, transcript variant X1	2.248	1.16843	0.000874507	0.150435	yes	up	7.92	1.62	7.45	8.51	3.84	4.25	2.69	1.22	3.93	1.14	2.66	2.61	5.59833	2.375
gene-PLCH1	PLCH1	phospholipase C eta 1, transcript variant X2	2.51	1.3279	0.00100095	0.161772	yes	up	0.54	0.76	0.62	0.15	0.56	0.3	0.11	0.11	0.44	0.12	0.19	0.17	0.488333	0.19
gene-CYP17A1	CYP17A1	cytochrome P450 family 17 subfamily A member 1	0.166	-2.59168	0.00106857	0.170415	yes	down	0.15	0.2	0.09	0.2	0.05	0.05	1.96	0.94	0.31	0.67	0.04	0.15	0.123333	0.678333
gene-LOC121113442	LOC121113442	uncharacterized LOC121113442	4.055	2.01954	0.00111083	0.172791	yes	up	2.74	0.05	0.17	0.02	4.46	2.71	0.91	0.02	0.44	0.06	0.03	0.42	1.69167	0.313333
gene-STRIP2	STRIP2	striatin interacting protein 2, transcript variant X1	0.424	-1.23858	0.0011178	0.172791	yes	down	0.18	0.18	0.16	0.1	0.11	0.24	0.21	0.44	0.41	0.31	0.21	0.62	0.161667	0.366667
gene-LOC121107598	LOC121107598	uncharacterized LOC121107598	3.732	1.90012	0.00112862	0.172791	yes	up	0.13	0.13	0.12	0.04	0.2	0.26	0.03	0.02	0	0.05	0.04	0.08	0.146667	0.0366667
gene-LOC107054485	LOC107054485	-	0.16	-2.64162	0.00118499	0.179626	yes	down	0.03	0.01	0	0.03	0	0.01	0.04	0.08	0.11	0.19	0.07	0.08	0.0133333	0.095
gene-AGPAT2	AGPAT2	1-acylglycerol-3-phosphate O-acyltransferase 2, transcript variant X1	0.482	-1.05288	0.00121361	0.180397	yes	down	69.82	77.24	121.12	114.6	55.35	37.65	220.66	184.75	150.51	193.95	102.73	78.2	79.2967	155.133
gene-AK4	AK4	adenylate kinase 4, transcript variant X3	0.418	-1.25915	0.00121365	0.180397	yes	down	20.41	20.19	12.66	30.64	13.07	10.83	68.21	42.71	15.72	62.44	27.15	20.31	17.9667	39.4233
gene-ANK1	ANK1	ankyrin 1, transcript variant X1	0.382	-1.38821	0.00128089	0.186766	yes	down	0.99	2.15	2.05	2.25	1.52	4.15	1.5	10.39	7.51	5.75	1.84	5.22	2.185	5.36833
gene-TRIM27.1	TRIM27.1	tripartite motif containing 27.1	0.327	-1.61072	0.00140261	0.195218	yes	down	0.67	1.14	0.91	1.05	0.37	1.81	0.56	5.68	3.87	3.66	0.79	3.37	0.991667	2.98833
gene-WNT11	WNT11	Wnt family member 11	21.626	4.43472	0.00142477	0.196515	yes	up	0.62	0.53	0.87	0	0	0.08	0	0	0	0	0.02	0.06	0.35	0.0133333
gene-LOC121107923	LOC121107923	uncharacterized LOC121107923, transcript variant X1	0.091	-3.45125	0.00145437	0.198807	yes	down	0	0	0.04	0	0.04	0.32	0.1	0.04	1.94	0.82	0.04	2.19	0.0666667	0.855
gene-AQP7	AQP7	aquaporin 7, transcript variant X1	2.437	1.2851	0.00148275	0.199554	yes	up	1.8	0.76	2.53	1.09	3.01	1.48	0.19	0.39	1.2	0.35	1.19	1.16	1.77833	0.746667
gene-ARFGEF3	ARFGEF3	ARFGEF family member 3, transcript variant X1	3.508	1.81055	0.00151411	0.199554	yes	up	0.62	0.27	0.55	0.07	0.18	0.66	0.06	0.05	0.43	0.05	0.04	0.07	0.391667	0.116667
gene-CXCR4	CXCR4	C-X-C motif chemokine receptor 4	0.418	-1.25844	0.00157356	0.199554	yes	down	4.61	1.79	2.79	2.06	1.56	2.69	7.7	10.3	6.98	3.78	1.39	4.58	2.58333	5.78833
gene-TMEM109	TMEM109	transmembrane protein 109	0.399	-1.32596	0.00157832	0.199554	yes	down	0.8	1.28	1.75	1.5	0.76	3.43	4.05	3.24	5.94	5.56	2.93	1.45	1.58667	3.86167
gene-IL8L2	IL8L2	interleukin 8-like 2	0.325	-1.62056	0.00159017	0.199554	yes	down	0.84	0.37	0.34	0.59	0.07	0.63	1.61	1.91	2.82	0.53	0.59	1.12	0.473333	1.43
gene-EMILIN3	EMILIN3	elastin microfibril interfacer 3	9.468	3.24305	0.0016077	0.200113	yes	up	0.03	0.05	0.72	0.53	0.33	0.03	0	0	0.02	0.12	0.03	0	0.281667	0.0283333
gene-MMEL1	MMEL1	membrane metallo-endopeptidase-like 1, transcript variant X1	0.416	-1.26601	0.00171791	0.20874	yes	down	0.11	0.16	0.11	0.08	0.07	0.17	0.12	0.22	0.58	0.28	0.18	0.31	0.116667	0.281667
gene-FAM184B	FAM184B	family with sequence similarity 184 member B, transcript variant X1	4.469	2.16003	0.00175678	0.211273	yes	up	0.19	0.18	0.26	0.16	0.43	0.02	0.09	0	0.06	0.03	0.02	0.07	0.206667	0.045
gene-PID1	PID1	phosphotyrosine interaction domain containing 1	2.502	1.32307	0.00178015	0.211273	yes	up	8.38	5.33	5.44	5.31	15.12	12.39	0.81	6.35	3.69	2.2	3.72	3.01	8.66167	3.29667
gene-LOC112532134	LOC112532134	uncharacterized LOC112532134, transcript variant X1	2.37	1.2451	0.00180312	0.212352	yes	up	17.54	34.72	81.8	14.28	102.23	22.5	18.22	13.42	21.86	12	29.21	15.8	45.5117	18.4183
gene-TNX	TNX	avian tenascin X, transcript variant X1	0.457	-1.13099	0.00183533	0.214157	yes	down	0.21	0.43	0.34	0.34	0.36	0.22	0.46	0.2	1.63	0.82	0.5	0.42	0.316667	0.671667
gene-AOX1	AOX1	aldehyde oxidase 1, transcript variant X1	2.414	1.27114	0.00191019	0.21663	yes	up	3.14	3.24	1.38	4.24	3.25	0.81	1.29	0.99	2.38	0.26	1.06	0.82	2.67667	1.13333
gene-LOC107053424	LOC107053424	scavenger receptor cysteine-rich type 1 protein M130-like, transcript variant X1	0.05	-4.32294	0.00202894	1	yes	down	0.02	0	0	0	0	0	0	0.22	0.28	0.13	0	0.21	0.00333333	0.14
gene-SUSD3	SUSD3	sushi domain containing 3	0.43	-1.21612	0.00216597	0.23561	yes	down	3.97	4.2	9.03	3.76	6.12	2.81	12.7	2.83	9.06	19.38	12.84	5.59	4.98167	10.4
gene-SGIP1	SGIP1	SH3 domain GRB2 like endophilin interacting protein 1, transcript variant X1	0.428	-1.22541	0.00218577	0.23561	yes	down	0.89	0.59	1.9	1.41	0.81	0.35	0.87	3	3.99	1.29	1.11	2.75	0.991667	2.16833
gene-SUSD1	SUSD1	sushi domain containing 1, transcript variant X1	0.432	-1.20984	0.00237583	0.24143	yes	down	0.31	0.74	0.61	0.81	0.42	0.87	0.46	1.7	2.73	1.41	0.6	1.76	0.626667	1.44333
gene-DRD4	DRD4	dopamine receptor D4	3.169	1.66398	0.00250894	0.25271	yes	up	0.84	0.67	1.11	0.27	3.26	1.86	0.16	0.45	0.72	0.27	0.42	0.41	1.335	0.405
gene-SLC18A2	SLC18A2	solute carrier family 18 member A2, transcript variant X1	0.423	-1.24278	0.00253145	0.25331	yes	down	0.27	0.15	0.28	0.16	0.13	0.67	0.62	0.72	0.95	0.39	0.44	0.71	0.276667	0.638333
gene-TAL1	TAL1	TAL bHLH transcription factor 1, erythroid differentiation factor	0.466	-1.10148	0.0025889	0.255716	yes	down	4.61	6.3	3.83	3.46	2.95	7.66	3.57	18.84	15	7.76	4.14	9.59	4.80167	9.81667
gene-LOC121111361	LOC121111361	uncharacterized LOC121111361, transcript variant X1	3.294	1.71984	0.00262326	0.25745	yes	up	0.3	0.17	1.59	1.03	0.86	0.43	0.08	0.05	0.17	0.3	0.2	0.51	0.73	0.218333
gene-LOC121108891	LOC121108891	uncharacterized LOC121108891, transcript variant X1	0.039	-4.69104	0.00268217	1	yes	down	0	0	0	0	0	0	0.15	0.12	0.08	0	0.03	0	0	0.0633333
gene-LIPC	LIPC	lipase C, hepatic type, transcript variant X1	2.095	1.06707	0.00279546	0.267491	yes	up	3.95	1.23	2.37	1.94	5.79	6.14	2.41	1.01	2.1	1.26	1.28	1.72	3.57	1.63
gene-MYCN	MYCN	v-myc avian myelocytomatosis viral oncogene neuroblastoma derived homolog, transcript variant X3	4.087	2.0309	0.00285327	0.268566	yes	up	0.41	0.67	2.83	0.07	1.23	0.18	0.15	0.28	0.26	0.2	0.05	0.46	0.898333	0.233333
gene-LOC121106702	LOC121106702	uncharacterized LOC121106702, transcript variant X1	3.661	1.8722	0.00285933	0.268566	yes	up	0.07	0.25	0.08	0.03	0.37	0.26	0.03	0.01	0.09	0.02	0.03	0.13	0.176667	0.0516667
gene-SEMA3G	SEMA3G	semaphorin 3G	0.495	-1.01437	0.00294498	0.271612	yes	down	0.58	0.32	0.43	0.56	0.3	0.17	0.6	0.87	0.96	0.78	0.39	0.98	0.393333	0.763333
gene-SCD	SCD	stearoyl-CoA desaturase	0.425	-1.23532	0.00297301	0.272556	yes	down	143.66	248.08	176.71	255.39	119.87	52.38	563.27	439.73	220.02	569.75	267.74	128.7	166.015	364.868
gene-TSKU	TSKU	tsukushi, small leucine rich proteoglycan	0.442	-1.17902	0.00324212	0.290274	yes	down	1.4	0.89	0.94	1.27	0.85	1.26	5.63	1.03	1.18	2.52	2.23	1.12	1.10167	2.285
gene-ANKRD31	ANKRD31	ankyrin repeat domain 31, transcript variant X1	2.205	1.14066	0.00326365	0.290503	yes	up	1.38	1.15	2.32	1.32	1.45	0.74	0.24	0.31	1.09	0.11	0.58	1.46	1.39333	0.631667
gene-FOS	FOS	Fos proto-oncogene, AP-1 transcription factor subunit	0.287	-1.80051	0.00331926	0.290943	yes	down	12.02	4.88	10.6	7.7	4.35	7.89	7.68	71.49	39.84	8.03	6.95	19.26	7.90667	25.5417
gene-LOC771012	LOC771012	coagulation factor X-like	0.477	-1.06797	0.00362832	0.300444	yes	down	96.09	88.75	48.1	178.5	91.64	59.59	336.22	82.25	125.25	114.15	270.21	194.4	93.7783	187.08
gene-LOC424577	LOC424577	Kruppel-like factor 1 (erythroid)-like	0.481	-1.05597	0.00377411	0.306894	yes	down	2.91	2.76	2.69	2.98	2.53	5.11	3	11.98	8.72	6.62	2.19	5.06	3.16333	6.26167
gene-ADD2	ADD2	adducin 2	0.427	-1.22714	0.00378857	0.306894	yes	down	1	1.33	0.81	1.11	0.93	1.66	0.61	5.68	2.83	2.64	1.04	2.25	1.14	2.50833
gene-LOC101748511	LOC101748511	uncharacterized LOC101748511, transcript variant X1	2.385	1.25387	0.00398638	0.317873	yes	up	0.18	0.21	0.26	0.16	0.18	0.11	0.1	0.05	0.02	0.06	0.05	0.12	0.183333	0.0666667
gene-LOC107049467	LOC107049467	uncharacterized LOC107049467, transcript variant X1	0.153	-2.70921	0.00404507	0.318102	yes	down	0	0.01	0.02	0	0.01	0.03	0.03	0.14	0.16	0.06	0	0.05	0.0116667	0.0733333
gene-XK	XK	X-linked Kx blood group	0.315	-1.66718	0.0040519	0.318102	yes	down	0.23	0.28	0.1	0.06	0.04	0.07	0.44	0.53	0.43	0.18	0.17	0.64	0.13	0.398333
gene-S100A12	S100A12	S100 calcium binding protein A12	0.423	-1.24188	0.0040785	0.318102	yes	down	30.65	23.57	23.92	26.34	14.6	47.04	16.13	96.12	143.06	34	20.76	96.74	27.6867	67.8017
gene-ABHD12B	ABHD12B	abhydrolase domain containing 12B, transcript variant X1	0.5	-1.00091	0.00410547	0.318102	yes	down	8.82	9.27	17.56	8.61	10.99	4.83	32.69	12.49	23.67	25.34	7.2	12.53	10.0133	18.9867
gene-MMP28	MMP28	matrix metallopeptidase 28, transcript variant X1	0.428	-1.2241	0.00424358	0.32323	yes	down	0.98	0.72	0.46	0.22	0.37	0.35	1.78	1.2	0.68	1.67	0.5	0.77	0.516667	1.1
gene-PTX3	PTX3	pentraxin 3	0.434	-1.20396	0.00437878	0.325432	yes	down	1.69	1.48	0.57	0.58	1.21	0.32	2.72	0.65	4.5	1.9	1.47	2.01	0.975	2.20833
gene-LOC121106520	LOC121106520	uncharacterized LOC121106520	4.348	2.12048	0.00441027	0.32619	yes	up	0.06	0.34	1.11	4.71	0.74	1.22	0.41	0.06	0	0.11	1.26	0.04	1.36333	0.313333
gene-LOC121107137	LOC121107137	maestro heat-like repeat-containing protein family member 2B	2.407	1.26714	0.0045733	0.333415	yes	up	3.76	4.49	1.9	0.53	2.7	5.15	0.76	0.49	0.86	1.83	1.1	2.4	3.08833	1.24
gene-THRSP	THRSP	thyroid hormone responsive	0.368	-1.44347	0.00473645	0.341358	yes	down	263.51	643.74	288.89	744.5	328.69	152.88	2388.83	928.58	535.15	1102.69	580.55	659.5	403.702	1032.55
gene-LOC101748867	LOC101748867	zonadhesin-like, transcript variant X27	0.123	-3.02452	0.00476693	1	yes	down	0.01	0.01	0	0	0	0	0.05	0.01	0	0.01	0.05	0.02	0.00333333	0.0233333
gene-ATP2B2	ATP2B2	ATPase plasma membrane Ca2+ transporting 2, transcript variant X1	0.396	-1.33729	0.00509968	0.354891	yes	down	0.12	0.26	0.08	0.15	0.17	0.09	0.66	0.54	0.24	0.16	0.19	0.19	0.145	0.33
gene-LOC101749937	LOC101749937	uncharacterized LOC101749937, transcript variant X2	5.718	2.51558	0.00539954	1	yes	up	0.13	0.12	0.37	0.39	0.22	0.44	0	0.12	0.03	0.1	0.03	0.13	0.278333	0.0683333
gene-PRUNE2	PRUNE2	prune homolog 2, transcript variant X1	4.183	2.06468	0.00550641	0.368136	yes	up	0.03	0.05	0.18	0.02	0.08	0.01	0.02	0.01	0.03	0	0.01	0.02	0.0616667	0.015
gene-LOC107052698	LOC107052698	uncharacterized LOC107052698	2.539	1.34409	0.0056369	0.373597	yes	up	1.29	0.06	0.51	1.08	1.04	0.65	0.19	0.06	0.56	0.55	0.14	0.2	0.771667	0.283333
gene-PTGS1	PTGS1	prostaglandin-endoperoxide synthase 1 (prostaglandin G/H synthase and cyclooxygenase)	0.423	-1.2403	0.00567048	0.374203	yes	down	0.28	0.11	0.18	0.2	0.2	0.22	0.55	0.24	0.6	0.72	0.07	0.53	0.198333	0.451667
gene-LOC121107904	LOC121107904	uncharacterized LOC121107904, transcript variant X1	0.126	-2.99172	0.00587613	0.384459	yes	down	0.02	0.03	0.02	0	0.02	0.02	0	0.03	0.43	0.21	0	0.15	0.0183333	0.136667
gene-LOC112533350	LOC112533350	LIM and senescent cell antigen-like-containing domain protein 1, transcript variant X5	4.64	2.21406	0.00601607	0.386653	yes	up	0.06	0.01	0.08	0.08	0.11	0.01	0.03	0	0.05	0.01	0.01	0.03	0.0583333	0.0216667
gene-RHAG	RHAG	Rh associated glycoprotein	0.343	-1.54213	0.00625339	0.389457	yes	down	0.43	0.39	0.24	0.87	0.21	0.64	0.49	3.07	1.98	0.87	0.28	1.16	0.463333	1.30833
gene-DNAJC6	DNAJC6	DnaJ heat shock protein family (Hsp40) member C6, transcript variant X1	0.349	-1.51823	0.00625778	0.389457	yes	down	0.39	0.43	0.17	0.96	0.35	0.18	3.41	0.72	0.61	0.87	0.68	0.31	0.413333	1.1
gene-DPYSL3	DPYSL3	dihydropyrimidinase like 3, transcript variant X1	2.808	1.48966	0.00629102	0.389942	yes	up	8.9	37.55	9.37	7.56	57.96	45.26	6.59	8.85	10.51	14.39	4.84	10.61	27.7667	9.29833
gene-PRRT1	PRRT1	proline rich transmembrane protein 1	0.072	-3.79536	0.00648008	1	yes	down	0	0	0	0.12	0	0	0.25	1.37	0.34	0	0.71	0.16	0.02	0.471667
gene-C4H4orf54	C4H4orf54	chromosome 4 C4orf54 homolog, transcript variant X1	2.066	1.047	0.00663153	0.406115	yes	up	0.08	0.06	0.07	0.09	0.1	0.04	0.01	0.03	0.04	0.03	0.04	0.06	0.0733333	0.035
gene-PLEKHH1	PLEKHH1	pleckstrin homology, MyTH4 and FERM domain containing H1, transcript variant X3	0.479	-1.06179	0.00696602	0.415436	yes	down	0.32	0.22	0.25	0.07	0.13	0.1	0.18	0.23	0.77	0.25	0.33	0.48	0.181667	0.373333
gene-LOC112533017	LOC112533017	uncharacterized LOC112533017	4.419	2.14357	0.00700451	1	yes	up	0.12	0.06	0.11	0.14	0.1	0.06	0	0.04	0	0.02	0.03	0.04	0.0983333	0.0216667
gene-LOC107055079	LOC107055079	uncharacterized LOC107055079, transcript variant X6	0.396	-1.33792	0.00712262	0.416211	yes	down	0.02	0.02	0.03	0.03	0.02	0.03	0.07	0.05	0.15	0.08	0.03	0.05	0.025	0.0716667
gene-PLIN3	PLIN3	perilipin 3, transcript variant X1	8.644	3.11167	0.00762541	1	yes	up	0.06	0.04	0.07	0.02	0.11	0.11	0	0.03	0	0	0	0.02	0.0683333	0.00833333
gene-CYR61	CYR61	cysteine rich angiogenic inducer 61	0.461	-1.1162	0.00770597	0.430578	yes	down	10.38	2.25	3.16	3.36	4.15	4.69	5.31	15.96	21.83	5.79	3.23	6.63	4.665	9.79167
gene-AvBD1	AvBD1	avian beta-defensin 1	0.227	-2.13808	0.00776283	0.432178	yes	down	23.34	9.49	3.09	4.52	2.85	4.51	7.65	15.56	154.74	3.43	19.37	30.02	7.96667	38.4617
gene-TCF15	TCF15	transcription factor 15 (basic helix-loop-helix)	0.217	-2.20553	0.00780558	0.432983	yes	down	0.19	0.15	0.33	0.15	0	0.09	0.72	1.15	1.46	0.51	0	0.28	0.151667	0.686667
gene-FOXO6	FOXO6	forkhead box O6	0.381	-1.39398	0.00800634	0.437775	yes	down	0.05	0.12	0.07	0.01	0.06	0.09	0.09	0.21	0.36	0.14	0.14	0.11	0.0666667	0.175
gene-TGM3	TGM3	transglutaminase 3, transcript variant X1	0.47	-1.08812	0.00839588	0.449842	yes	down	1.41	0.87	0.73	0.84	0.74	0.42	1.84	0.46	4.55	0.77	1.62	1.51	0.835	1.79167
gene-GP9	GP9	glycoprotein IX platelet	0.482	-1.0535	0.00840332	0.449842	yes	down	0.4	1.12	0.94	0.71	0.84	1.76	1.36	1.6	4.22	1.7	0.75	2.54	0.961667	2.02833
gene-LOC121107328	LOC121107328	uncharacterized LOC121107328	2.128	1.08974	0.00845638	0.45022	yes	up	0.21	0.4	0.25	0.33	0.34	0.15	0.27	0.08	0.17	0.09	0.07	0.06	0.28	0.123333
gene-LOC121107725	LOC121107725	PHD finger protein 7-like, transcript variant X1	0.486	-1.04161	0.00873466	0.450962	yes	down	0.11	0.23	0.08	0.11	0.1	0.09	0.2	0.2	0.18	0.31	0.19	0.37	0.12	0.241667
gene-GPX2	GPX2	glutathione peroxidase 2	0.414	-1.27181	0.0092338	0.458992	yes	down	0.77	1.12	2.02	0.71	1.34	1.81	1.63	6.91	3.98	1.78	1.47	2.14	1.295	2.985
gene-FNDC1	FNDC1	fibronectin type III domain containing 1	0.431	-1.21478	0.00927752	0.459672	yes	down	0.45	0.39	0.22	0.3	0.16	0.17	0.39	0.46	0.45	1.41	0.12	0.89	0.281667	0.62
gene-LOC101747873	LOC101747873	urotensin-2 receptor-like	2.354	1.23517	0.00983918	0.471855	yes	up	3.14	14.94	2.66	4.82	12.52	8.8	2.78	3.74	2.83	6.25	1.63	0.92	7.81333	3.025
gene-LOC101751579	LOC101751579	uncharacterized LOC101751579	0.362	-1.46707	0.0100968	0.475351	yes	down	0.02	0.03	0.11	0.06	0.1	0.05	0.17	0.08	0.05	0.1	0.37	0.17	0.0616667	0.156667
gene-TMOD4	TMOD4	tropomodulin 4	0.37	-1.43605	0.0101412	0.475351	yes	down	0.22	0.48	0.25	0.51	0.28	0.47	0.56	1.4	0.91	1.29	0.26	0.58	0.368333	0.833333
gene-LOC112532807	LOC112532807	uncharacterized LOC112532807	10.273	3.36076	0.0101692	1	yes	up	0.03	0.01	0.05	0	0.01	0	0	0	0	0	0	0	0.0166667	0
gene-C11orf87	C11orf87	C11orf87 homolog	0.284	-1.81711	0.0102149	0.475351	yes	down	0.08	0	0.03	0.05	0.03	0	0.09	0.02	0.09	0.15	0.16	0.1	0.0316667	0.101667
gene-KLHL32	KLHL32	kelch like family member 32, transcript variant X1	5.591	2.48323	0.0102538	1	yes	up	0.09	0.23	0.26	0.12	0.15	0.03	0.02	0	0.09	0	0	0.05	0.146667	0.0266667
gene-PRPH2L	PRPH2L	peripherin 2 like	2.068	1.04854	0.0104077	0.479947	yes	up	0.81	0.61	0.6	0.29	1.24	0.59	0.23	0.35	0.57	0.33	0.22	0.21	0.69	0.318333
gene-LOC121110791	LOC121110791	uncharacterized LOC121110791	0.078	-3.67187	0.0105701	1	yes	down	0.02	0	0	0	0	0	0.05	0	0.14	0	0.08	0.05	0.00333333	0.0533333
gene-GATA5	GATA5	GATA binding protein 5, transcript variant X1	2.146	1.1017	0.0106169	0.486662	yes	up	7.85	11.53	10.1	18.89	22.62	17.4	5.28	0.85	6.53	14.7	5.27	7.18	14.7317	6.635
gene-PRODH	PRODH	proline dehydrogenase 1	0.483	-1.04867	0.0108538	0.493089	yes	down	1.54	1.09	0.81	0.76	1.03	1.97	1.09	4.6	3.41	2.4	0.73	1.89	1.2	2.35333
gene-MSC	MSC	musculin, transcript variant X2	0.43	-1.21728	0.0112049	0.502893	yes	down	0.1	0.86	0.4	0.95	1.34	1.77	1.27	1.75	3.36	3.1	1.21	1.22	0.903333	1.985
gene-CCDC122	CCDC122	coiled-coil domain containing 122, transcript variant X1	0.199	-2.32804	0.0112427	1	yes	down	0	0.04	0	0.02	0	0.05	0.11	0.08	0.06	0.07	0.1	0.11	0.0183333	0.0883333
gene-LOC121110238	LOC121110238	uncharacterized LOC121110238, transcript variant X1	6.026	2.59112	0.0113371	0.502893	yes	up	17.59	1.1	21.59	2	20.42	0.84	0.82	1	7.25	1.6	0.09	0.16	10.59	1.82
gene-HCN3	HCN3	hyperpolarization activated cyclic nucleotide gated potassium channel 3	3.269	1.70898	0.0117374	0.509606	yes	up	0.08	0.01	0.18	0.12	0.28	0.11	0.01	0.05	0.05	0.05	0.03	0.03	0.13	0.0366667
gene-CHIA-M31	CHIA-M31	chitinase-M31, acidic	0.456	-1.13143	0.0117499	0.509606	yes	down	11.53	14.67	43.58	58.53	18.54	13.87	45.1	12.23	64.79	89.32	85.68	71.09	26.7867	61.3683
gene-PAK5	PAK5	p21 (RAC1) activated kinase 5, transcript variant X1	0.2	-2.32499	0.0122156	1	yes	down	0.02	0.03	0.04	0.02	0.02	0	0	0.08	0.14	0.05	0.12	0.14	0.0216667	0.0883333
gene-DMTN	DMTN	dematin actin binding protein, transcript variant X3	0.458	-1.1268	0.0124209	0.521757	yes	down	1.57	3.23	1.96	1.33	2.19	7.47	2.09	14.35	8.46	7	1.66	8.76	2.95833	7.05333
gene-COL8A2	COL8A2	collagen type VIII alpha 2 chain	0.415	-1.26732	0.0124431	0.521757	yes	down	0.14	0.13	0.09	0.03	0.15	0.25	0.15	0.16	0.82	0.16	0.16	0.52	0.131667	0.328333
gene-LOC101748339	LOC101748339	T-cell-interacting, activating receptor on myeloid cells protein 1-like	2.188	1.12946	0.012848	0.528793	yes	up	0.97	5.87	9.84	4.26	4.81	0.23	2.1	1.05	1.28	0.45	0.45	0.99	4.33	1.05333
gene-RBFOX3	RBFOX3	RNA binding fox-1 homolog 3, transcript variant X1	0.467	-1.09914	0.0132525	0.538186	yes	down	2.1	0.47	4.68	3.19	1.5	0.55	5.83	4.62	5.75	3.82	2.28	1.72	2.08167	4.00333
gene-LOC121107660	LOC121107660	Ig heavy chain V region 914-like	0.394	-1.3448	0.0139907	0.550638	yes	down	0.25	0.05	0.19	0.19	0.18	0.34	18.81	10.36	25.71	0.29	0.3	0.38	0.2	9.30833
gene-LOC121108060	LOC121108060	maestro heat-like repeat-containing protein family member 2A, transcript variant X1	0.056	-4.15979	0.0144991	1	yes	down	0	0	0	0	0	0	2.16	1.11	0.54	0	0	0.19	0	0.666667
gene-LOC121110790	LOC121110790	uncharacterized LOC121110790, transcript variant X1	3.592	1.84461	0.014757	0.571973	yes	up	0.06	0.41	0.6	0.48	0.17	0.31	0.09	0.11	0.23	0.04	0.1	0	0.338333	0.095
gene-GEM	GEM	GTP binding protein overexpressed in skeletal muscle	0.496	-1.01123	0.0150484	0.575401	yes	down	0.87	1.13	0.71	0.67	0.98	0.86	0.86	1.8	4.82	0.78	0.93	1.52	0.87	1.785
gene-NPAS3	NPAS3	neuronal PAS domain protein 3, transcript variant X1	0.45	-1.15068	0.015645	0.579965	yes	down	0.06	0.07	0.07	0.02	0.05	0.07	0.07	0.14	0.23	0.11	0.1	0.08	0.0566667	0.121667
gene-ANO6	ANO6	anoctamin 6, transcript variant X1	0.404	-1.30826	0.0158759	0.581144	yes	down	0.08	0.03	0.04	0.03	0.02	0.06	0.05	0.1	0.16	0.07	0.12	0.18	0.0433333	0.113333
gene-LOC101748427	LOC101748427	uncharacterized LOC101748427, transcript variant X1	0.096	-3.37627	0.0160289	1	yes	down	0	0	0	0	0.01	0	0	0.02	0.01	0.01	0.01	0.05	0.00166667	0.0166667
gene-HEPHL1	HEPHL1	hephaestin like 1, transcript variant X1	0.27	-1.88884	0.0168669	0.602923	yes	down	0	0.03	0.03	0.05	0.02	0.05	0.09	0.2	0.1	0.03	0.01	0.15	0.03	0.0966667
gene-LOC101751171	LOC101751171	germin-like protein subfamily 2 member 2-like, transcript variant X3	0.387	-1.36871	0.0168944	0.602923	yes	down	1.96	1.52	0.55	0.41	0	0.6	0.84	2.1	2.14	3.62	1.4	2.29	0.84	2.065
gene-LOC107053912	LOC107053912	uncharacterized LOC107053912, transcript variant X1	4.575	2.19371	0.0170358	0.605354	yes	up	0.12	0.82	0.65	2.59	2.25	0.67	0.57	0	0	1.09	0.21	0.11	1.18333	0.33
gene-CFAP100	CFAP100	cilia and flagella associated protein 100, transcript variant X1	0.487	-1.03781	0.0170893	0.605354	yes	down	0.19	0.15	0.11	0.17	0.13	0.15	0.29	0.33	0.43	0.3	0.2	0.25	0.15	0.3
gene-LOC121110879	LOC121110879	U2 spliceosomal RNA	0.047	-4.42396	0.017116	1	yes	down	0	0	0	0	2.21	0	1.71	61.15	39.85	48.09	0	0	0.368333	25.1333
gene-AGR3	AGR3	anterior gradient 3, protein disulphide isomerase family member, transcript variant X1	2.016	1.01185	0.0171443	0.605354	yes	up	0.1	0.45	0.54	0.33	0.38	0.3	0.07	0.12	0.21	0.16	0.14	0.16	0.35	0.143333
gene-LOC121106819	LOC121106819	zinc finger CCCH domain-containing protein 11A-like, transcript variant X1	0.136	-2.88099	0.0172288	1	yes	down	0	0	0.09	0.05	0.02	0.06	0.08	0.06	0.47	0.43	0.26	0	0.0366667	0.216667
gene-AK8	AK8	adenylate kinase 8, transcript variant X1	0.102	-3.29619	0.0173295	1	yes	down	0	0	0	0	0.06	0	0	0.16	0.13	0.05	0.25	0.18	0.01	0.128333
gene-OPNVA	OPNVA	vertebrate ancient opsin, transcript variant X1	2.618	1.38852	0.0177026	0.608021	yes	up	0.07	0.07	0.05	0.13	0.07	0.08	0.02	0.01	0.07	0	0.02	0.02	0.0783333	0.0233333
gene-LRFN5	LRFN5	leucine rich repeat and fibronectin type III domain containing 5, transcript variant X2	2.101	1.07119	0.0179367	0.608021	yes	up	1.55	2.79	3.48	9.16	8.14	12.33	0.89	4.06	2.1	3.39	3.65	1.36	6.24167	2.575
gene-LOC121109027	LOC121109027	uncharacterized LOC121109027, transcript variant X1	4.015	2.00525	0.0181709	0.608021	yes	up	0.26	0.58	0.29	0.42	0.35	0.01	0	0	0.14	0.18	0.02	0.12	0.318333	0.0766667
gene-PROK1	PROK1	prokineticin 1	0.213	-2.23177	0.0183701	1	yes	down	0.07	0	0	0	0.06	0.24	0.15	0.18	0.2	0.3	0.17	0.64	0.0616667	0.273333
gene-LOC121107799	LOC121107799	-	3.401	1.76601	0.0184212	0.608021	yes	up	0.3	1.07	2.03	0.84	0.67	0.49	0.33	0.15	0.78	0	0.42	0	0.9	0.28
gene-GNAT3	GNAT3	G protein subunit alpha transducin 3, transcript variant X1	3.528	1.81891	0.0185868	0.608021	yes	up	0.47	0.32	1.52	0.09	2.82	0.6	0.18	0.1	0.36	0	0.51	0.58	0.97	0.288333
gene-LOC121106680	LOC121106680	guanylate-binding protein 1-like	5.282	2.40112	0.0189126	1	yes	up	0	0.71	0.82	0.34	0.33	0.4	0	0	0.14	0.33	0.09	0	0.433333	0.0933333
gene-LOC107054601	LOC107054601	uncharacterized LOC107054601, transcript variant X1	2.135	1.09454	0.0190306	0.611838	yes	up	0.03	0.08	0.03	0.08	0.03	0.07	0.03	0.01	0.03	0.01	0.03	0.04	0.0533333	0.025
gene-LOC101750820	LOC101750820	uncharacterized LOC101750820, transcript variant X1	2.644	1.4027	0.0191058	0.611838	yes	up	0.02	0.09	0.1	0.03	0.06	0.06	0.01	0.02	0.06	0	0.01	0.05	0.06	0.025
gene-STK32B	STK32B	serine/threonine kinase 32B	9.611	3.26476	0.0192881	1	yes	up	35.82	6.69	0	37.54	19.98	0	2.98	0	0	7.6	0	0	16.6717	1.76333
gene-LOC121108768	LOC121108768	uncharacterized LOC121108768	0.391	-1.3548	0.0194848	0.616285	yes	down	0.03	0.13	0.13	0.11	0.26	0.38	0.7	0.46	0.49	0.53	0.07	0.25	0.173333	0.416667
gene-FAT2	FAT2	FAT atypical cadherin 2, transcript variant X1	2.372	1.24609	0.0196172	0.616285	yes	up	0.03	0.02	0.08	0.11	0.04	0.06	0.02	0.02	0.03	0.01	0.01	0.05	0.0566667	0.0233333
gene-SSTR2	SSTR2	somatostatin receptor 2	4.106	2.03773	0.0197006	0.616684	yes	up	0.26	0.04	0.08	0.08	0.03	0.03	0.03	0	0.07	0.03	0	0	0.0866667	0.0216667
gene-LOC121106805	LOC121106805	proline-rich protein 36-like	5.675	2.50464	0.0197121	1	yes	up	0.06	0.05	0.1	0.28	0.07	0.41	0.05	0.11	0	0	0	0	0.161667	0.0266667
gene-LOC121108666	LOC121108666	zinc finger protein 664-like	6.919	2.79065	0.0198283	1	yes	up	0.19	0.02	0.02	0.03	0.04	0.08	0	0.02	0.02	0	0	0.02	0.0633333	0.01
gene-LOC112533403	LOC112533403	-	0.289	-1.792	0.0200644	1	yes	down	0.02	0	0	0.01	0.03	0.02	0.03	0.03	0.09	0.04	0.02	0.07	0.0133333	0.0466667
gene-LOC107052742	LOC107052742	uncharacterized LOC107052742, transcript variant X1	5.064	2.34039	0.0201704	1	yes	up	26.84	2.4	0.03	25.98	15.81	2.6	2.04	4.81	4.25	0	4.8	0	12.2767	2.65
gene-CMYA5	CMYA5	cardiomyopathy associated 5, transcript variant X1	2.406	1.26648	0.0202375	0.626106	yes	up	0.13	0.12	0.17	0.11	0.05	0.04	0.02	0.05	0.09	0	0.02	0.09	0.103333	0.045
gene-PDZRN4	PDZRN4	PDZ domain containing ring finger 4, transcript variant X1	0.13	-2.94322	0.0202866	1	yes	down	0	0.02	0	0	0	0.02	0.06	0.08	0.04	0.13	0	0.05	0.00666667	0.06
gene-LOC107051983	LOC107051983	-	21.794	4.44585	0.0206514	1	yes	up	0	0.33	0	0	0.18	1.32	0	0	0	0	0	0	0.305	0
gene-DEFB4A	DEFB4A	defensin beta 4A, transcript variant 1	0.24	-2.06177	0.0206889	0.631949	yes	down	43.94	24.9	5.56	6.54	1.63	9.5	11.43	16.98	291.89	6.71	37.58	66.87	15.345	71.91
gene-LOC112530544	LOC112530544	-	0.146	-2.7756	0.0208612	1	yes	down	0	0.17	1.71	0	0.3	0	9.76	2.97	0.94	4.61	2.08	2.7	0.363333	3.84333
gene-GGACT	GGACT	gamma-glutamylamine cyclotransferase, transcript variant X1	0.347	-1.52704	0.0210001	0.636657	yes	down	16.55	34.61	20.74	30.03	36.46	11.88	217.58	50.78	28.97	40.24	25.62	14.26	25.045	62.9083
gene-LOC121106658	LOC121106658	uncharacterized LOC121106658, transcript variant X1	2.085	1.06011	0.0213333	0.637792	yes	up	0.06	0.16	0.13	0.09	0.14	0.15	0.04	0.04	0.07	0.02	0.06	0.04	0.121667	0.045
gene-SLC16A3	SLC16A3	solute carrier family 16 member 3	0.434	-1.2034	0.0219124	0.637792	yes	down	0.17	0.17	0.15	0.16	0.08	0.23	0.29	0.53	0.56	0.07	0.12	0.45	0.16	0.336667
gene-SLCO5A1	SLCO5A1	solute carrier organic anion transporter family member 5A1, transcript variant X1	2.531	1.33954	0.0225352	0.648524	yes	up	0.04	0.14	0.09	0.11	0.02	0.1	0.01	0.01	0.03	0.02	0.03	0.03	0.0833333	0.0216667
gene-LOC121108686	LOC121108686	uncharacterized LOC121108686, transcript variant X1	0.069	-3.84767	0.0234026	1	yes	down	0	0	0	0	0	0	0.34	0.35	0.11	0.18	0	0	0	0.163333
gene-BEND4	BEND4	BEN domain containing 4, transcript variant X1	8.819	3.14068	0.0234036	1	yes	up	0.04	0.05	0.03	0	0.01	0.05	0	0	0	0.01	0	0	0.03	0.00166667
gene-LOC107054459	LOC107054459	PHD finger protein 7-like	15.072	3.91378	0.0238282	1	yes	up	0	0.03	0.28	0	0.2	0	0	0	0	0.03	0	0	0.085	0.005
gene-CHDSD	CHDSD	chicken D-serine dehydratase, transcript variant X1	0.371	-1.42888	0.0238697	0.668428	yes	down	0.23	1.88	0.76	2.08	0.26	0.04	2.3	3.31	1.63	3.65	1.35	1.21	0.875	2.24167
gene-LOC121110774	LOC121110774	T-cell surface glycoprotein CD8 alpha chain-like, transcript variant X1	4.284	2.09902	0.0238818	0.668428	yes	up	0.29	0.26	1.23	0	0.86	0.77	0.16	0	0.19	0	0.16	0.29	0.568333	0.133333
gene-MSMB	MSMB	microseminoprotein, beta-	0.473	-1.08046	0.0240481	0.670948	yes	down	2.49	5	6.83	2.07	5.22	4.54	2.74	1.64	24.96	5.21	7.81	15.75	4.35833	9.685
gene-CRYAB	CRYAB	crystallin alpha B	0.243	-2.03926	0.0241168	1	yes	down	0.15	0.23	0	0.06	0	0.07	0.06	0.41	0.23	0.74	0.19	0.36	0.085	0.331667
gene-SOSTDC1	SOSTDC1	sclerostin domain containing 1	2.77	1.46979	0.0241705	0.670948	yes	up	1.38	0.77	5.65	1.49	1.88	0.89	1.43	0.17	2.02	0.36	0.04	0.36	2.01	0.73
gene-LOC107054215	LOC107054215	uncharacterized LOC107054215, transcript variant X1	0.428	-1.22341	0.0252286	0.689733	yes	down	0.02	0.02	0	0.01	0.01	0.03	0.04	0.03	0.04	0.02	0.02	0.04	0.015	0.0316667
gene-LOC112532915	LOC112532915	uncharacterized LOC112532915	2.767	1.46857	0.0255549	0.692575	yes	up	0.68	0.75	2.71	1.64	0.74	0.92	0.69	0	0.85	0.43	0	0.75	1.24	0.453333
gene-CCDC152	CCDC152	coiled-coil domain containing 152	4.699	2.23225	0.0256287	1	yes	up	0.08	0.14	0.13	0.1	0.24	0.04	0	0	0.14	0	0.03	0	0.121667	0.0283333
gene-ELAVL4	ELAVL4	ELAV like RNA binding protein 4, transcript variant X1	0.11	-3.18446	0.0260349	1	yes	down	0	0.01	0	0	0	0	0.01	0.07	0.07	0.01	0.07	0	0.00166667	0.0383333
gene-ABCA4	ABCA4	ATP binding cassette subfamily A member 4, transcript variant X1	0.407	-1.29607	0.0261305	0.699214	yes	down	0.02	0.03	0.02	0.03	0.03	0	0.04	0.05	0.08	0.06	0.05	0.03	0.0216667	0.0516667
gene-LOC121109109	LOC121109109	uncharacterized LOC121109109	2.516	1.33103	0.02664	0.701968	yes	up	0.11	0.11	0.16	0.33	0.06	0.11	0.07	0.01	0.08	0.01	0.12	0.06	0.146667	0.0583333
gene-LOC101748044	LOC101748044	maestro heat-like repeat-containing protein family member 2B, transcript variant X1	13.786	3.78512	0.0268684	1	yes	up	0.01	0.03	0.09	0	0.1	0	0	0	0	0	0	0	0.0383333	0
gene-G0S2	G0S2	G0/G1 switch 2	3.254	1.70202	0.0277151	0.710706	yes	up	6.08	46.09	2.66	16.27	2.93	6.81	7.37	0.75	5.12	5.8	3.62	1.43	13.4733	4.015
gene-LOC100858984	LOC100858984	dynein light chain 2, cytoplasmic-like	0.184	-2.44018	0.0277952	0.710706	yes	down	0.45	0.17	0.29	0.96	0	0	4.99	2.17	1.44	0.93	0	0	0.311667	1.58833
gene-HEPACAM2	HEPACAM2	HEPACAM family member 2, transcript variant X1	0.115	-3.12137	0.028183	1	yes	down	0	0	0	0.03	0	0.02	0.05	0.12	0.15	0	0	0.03	0.00833333	0.0583333
gene-KIF19	KIF19	kinesin family member 19, transcript variant X1	0.111	-3.17069	0.0283584	1	yes	down	0.03	0	0	0	0	0	0	0.08	0.03	0.04	0.03	0.15	0.005	0.055
gene-LOC107054358	LOC107054358	uncharacterized LOC107054358	0.091	-3.46506	0.0285616	1	yes	down	0	0	0	0	0	0.22	0.89	0.74	0	0.14	0	0.07	0.0366667	0.306667
gene-H1F0	H1F0	H1 histone family, member 0	0.01	-6.58053	0.0286198	0.718309	yes	down	0	0	0	0	0	0	0	0	0.44	0	0.1	0.68	0	0.203333
gene-LOC101748116	LOC101748116	uncharacterized LOC101748116, transcript variant X1	0.308	-1.69938	0.0292423	0.724468	yes	down	0.04	0.13	0.11	0	0.03	0	0.27	0.18	0.08	0.24	0.2	0.05	0.0516667	0.17
gene-LOC107052785	LOC107052785	uncharacterized LOC107052785	3.109	1.63626	0.0297575	0.731652	yes	up	3.76	0.14	0.5	0.37	2.48	1.56	0.69	0.16	0.5	0.37	0	0.42	1.46833	0.356667
gene-LOC101751349	LOC101751349	uncharacterized LOC101751349, transcript variant X1	3.391	1.76177	0.0298726	0.731652	yes	up	0.03	0.02	0.36	0.14	0.27	0.21	0.08	0.05	0.1	0.04	0	0.02	0.171667	0.0483333
gene-LOC112533279	LOC112533279	uncharacterized LOC112533279, transcript variant X3	0.251	-1.99442	0.0300903	1	yes	down	0.04	0.01	0	0	0.05	0	0.05	0.04	0.04	0.06	0.09	0.07	0.0166667	0.0583333
gene-LOC107051691	LOC107051691	uncharacterized LOC107051691	0.332	-1.59074	0.0303217	0.733843	yes	down	0.2	0	0	0.06	0.36	0.12	0.79	0.14	0.31	0.27	0.3	0.25	0.123333	0.343333
gene-SRCIN1	SRCIN1	SRC kinase signaling inhibitor 1, transcript variant X1	3.373	1.75388	0.0308974	0.74028	yes	up	2.22	2.17	2.4	0.05	1.8	1.76	0.06	0.08	1.34	2.46	0.06	0.42	1.73333	0.736667
gene-POU3F3	POU3F3	POU class 3 homeobox 3, transcript variant X1	0.218	-2.19988	0.0311128	1	yes	down	0	0.03	0	0.01	0	0.05	0.05	0.1	0.12	0.05	0.06	0	0.015	0.0633333
gene-NR4A1	NR4A1	nuclear receptor subfamily 4 group A member 1	0.453	-1.14203	0.0315636	0.745738	yes	down	0.3	0.3	0.25	0.18	0.22	0.33	0.21	1.1	0.52	0.59	0.04	0.84	0.263333	0.55
gene-ADIRF	ADIRF	adipogenesis regulatory factor	0.348	-1.52386	0.0320749	0.749719	yes	down	0.17	0.42	0.3	0.26	0.17	0.47	1.44	0.97	0.72	0.67	0.9	0.17	0.298333	0.811667
gene-IGF1	IGF1	insulin like growth factor 1	0.153	-2.70513	0.0321167	1	yes	down	0.13	0.21	0	0	0	0	0.3	0.12	0.81	0.5	0.45	0	0.0566667	0.363333
gene-GRM1	GRM1	glutamate metabotropic receptor 1, transcript variant X7	12.282	3.61847	0.0325056	1	yes	up	0	0	0.08	0.02	0.11	0.04	0	0	0	0	0	0	0.0416667	0
gene-SSNA1	SSNA1	Sjoegren syndrome nuclear autoantigen 1	0.437	-1.19409	0.0326774	0.75264	yes	down	0	0.81	4.08	1.11	1.26	1.61	3.48	3.9	2.63	3.97	2.85	2.25	1.47833	3.18
gene-LOC121107815	LOC121107815	platelet glycoprotein VI-like, transcript variant X1	2.282	1.19041	0.0329394	0.75415	yes	up	4.92	25.91	31.41	24.28	25.38	3.76	11.84	7.43	10.58	0.87	0.1	0.5	19.2767	5.22
gene-FAM180B	FAM180B	family with sequence similarity 180 member B	0.443	-1.1739	0.0330912	0.75415	yes	down	0.04	0.07	0.11	0.07	0.02	0.07	0.11	0.12	0.15	0.24	0.06	0.14	0.0633333	0.136667
gene-CIB3	CIB3	calcium and integrin binding family member 3, transcript variant X2	0.434	-1.20285	0.0331489	0.75415	yes	down	0.01	0.28	0.07	0.28	0.17	0.19	0.31	0.13	0.49	0.27	0.24	0.7	0.166667	0.356667
gene-LECT2	LECT2	leukocyte cell derived chemotaxin 2	0.296	-1.7548	0.0332181	0.75415	yes	down	48.54	20.05	5.77	6.14	3.49	7.31	11.63	20.1	211.56	7.1	25.59	55.32	15.2167	55.2167
gene-LOC121106507	LOC121106507	-	2.05	1.03535	0.0339169	0.761507	yes	up	0.31	0.75	0.52	1.25	0.85	0.4	0.19	0.5	0.66	0.21	0.16	0.27	0.68	0.331667
gene-LOC121113191	LOC121113191	uncharacterized LOC121113191	82.64	6.36877	0.034166	0.762854	yes	up	3.06	0	3.02	0.01	0.26	0	0	0	0	0	0	0	1.05833	0
gene-LOC121113073	LOC121113073	translation initiation factor IF-2-like	0.447	-1.163	0.0341814	0.762854	yes	down	0.14	0.09	0.05	0.09	0.14	0.03	0.15	0.21	0.29	0.22	0.14	0.11	0.09	0.186667
gene-LOC418421	LOC418421	suppressor of tumorigenicity 14 protein homolog, transcript variant X1	0.211	-2.24386	0.0342296	1	yes	down	0.01	0	0.02	0.01	0	0	0.03	0.03	0.02	0.01	0.04	0.06	0.00666667	0.0316667
gene-DNMT3B	DNMT3B	DNA methyltransferase 3 beta, transcript variant X1	0.269	-1.8946	0.0346568	1	yes	down	0.04	0.02	0.02	0	0.02	0.02	0.08	0.04	0.15	0.04	0.03	0.04	0.02	0.0633333
gene-LOC769174	LOC769174	C-type lectin-like receptor variant	0.472	-1.08251	0.0348795	0.767834	yes	down	0.48	0.28	0.5	0.23	0.34	0.96	0.3	0.84	2	0.81	0.23	1.83	0.465	1.00167
gene-FXYD2	FXYD2	FXYD domain containing ion transport regulator 2	0.362	-1.46426	0.0362362	0.770523	yes	down	1.52	0.42	1.72	1.14	0	1.32	3.44	1.95	5.88	3.48	0.9	1.56	1.02	2.86833
gene-LOC121107659	LOC121107659	immunoglobulin heavy variable 3-11-like	0.247	-2.01874	0.0362482	1	yes	down	0.07	0.08	0.05	0.12	0	0	0.04	0.29	0.11	0.12	0.11	0.59	0.0533333	0.21
gene-C6orf58	C6orf58	chromosome 6 open reading frame 58	0.357	-1.48587	0.0366508	0.775034	yes	down	0.13	0.07	0.12	0.07	0.43	0.24	0.33	0.2	0.59	0.65	0	1.12	0.176667	0.481667
gene-LOC112531388	LOC112531388	uncharacterized LOC112531388, transcript variant X1	0.31	-1.6902	0.037072	0.778315	yes	down	0.28	0.7	0.01	0.11	0.57	0.6	3.15	1.29	1.27	0.33	0.26	0.73	0.378333	1.17167
gene-NKX6-2	NKX6-2	NK6 homeobox 2	2.789	1.4798	0.0371301	0.778315	yes	up	0.32	0.36	0.06	0.25	0.43	1.17	0.19	0.12	0.2	0.1	0.06	0.25	0.431667	0.153333
gene-LOC107057280	LOC107057280	uncharacterized LOC107057280, transcript variant X1	0.43	-1.21689	0.0374643	0.778315	yes	down	1.03	1.54	0.67	0.5	1.45	1.5	4.55	1.48	1.92	3.56	0.17	0.64	1.115	2.05333
gene-AvBD4	AvBD4	avian beta-defensin 4	0.323	-1.62932	0.0375422	0.778315	yes	down	1.42	0.14	0.15	0.41	0.51	0.48	0.13	0.99	5.67	0.41	1.69	1.06	0.518333	1.65833
gene-C3H6ORF163	C3H6ORF163	chromosome 3 open reading frame, human C6orf163	0.252	-1.98652	0.0378249	1	yes	down	0.06	0.2	0	0.05	0.04	0	0.25	0	0.59	0.2	0.16	0.31	0.0583333	0.251667
gene-LOC121108864	LOC121108864	uncharacterized LOC121108864	3.926	1.97308	0.0381529	0.778438	yes	up	1.95	0.31	0.5	1.01	0.95	7.21	0	0.71	0.98	0.31	1.4	0	1.98833	0.566667
gene-P2RX6	P2RX6	purinergic receptor P2X 6, transcript variant X1	0.488	-1.03454	0.0384783	0.778438	yes	down	0.2	0.35	0.3	0.24	0.32	0.06	0.41	0.4	0.33	0.32	0.61	0.64	0.245	0.451667
gene-LOC101751854	LOC101751854	uncharacterized LOC101751854, transcript variant X1	3.007	1.58838	0.0388175	0.778639	yes	up	0.12	0.04	0.24	0.15	0.16	0.08	0	0	0.15	0.04	0.04	0.05	0.131667	0.0466667
gene-LOC101750869	LOC101750869	uncharacterized LOC101750869	4.454	2.15509	0.0389634	0.778639	yes	up	0.14	0.05	0.05	0	0.06	0.07	0	0	0.01	0.01	0	0.07	0.0616667	0.015
gene-LOC107057021	LOC107057021	zinc finger CCCH domain-containing protein 11A-like, transcript variant X1	12.634	3.65922	0.0390275	1	yes	up	0	0	0.05	0.08	0.11	0.3	0	0	0	0	0	0	0.09	0
gene-MHCY10	MHCY10	major histocompatibility complex-Y, class I heavy chain 10, transcript variant X2	0.355	-1.49221	0.0390877	0.778639	yes	down	1.62	0.24	0.84	0.5	0.26	2.33	0.94	1.03	0.92	0.28	1.29	15.17	0.965	3.27167
gene-LOC107054930	LOC107054930	uncharacterized LOC107054930	0.5	-1.00106	0.0391016	0.778639	yes	down	0.92	0.6	0.88	0.21	0.14	0.75	1.2	0.85	0.51	2.41	0.6	0.81	0.583333	1.06333
gene-LOC107053316	LOC107053316	uncharacterized LOC107053316	2.58	1.36731	0.0392538	0.778639	yes	up	0.72	3.37	0.68	0.19	0.48	0.3	0.71	0.02	0.59	0.25	0.11	0.48	0.956667	0.36
gene-LOC107054261	LOC107054261	uncharacterized LOC107054261	0.473	-1.07904	0.0393974	0.778639	yes	down	1.66	0.84	1.08	1.11	1.8	2.62	4.55	1.76	3.45	4.95	2.9	0.41	1.51833	3.00333
gene-H2AFX	H2AFX	H2A histone family, member X	3.256	1.70309	0.0394748	0.778639	yes	up	1	3.25	0.22	0.5	0.67	0.47	0.32	0	0.89	0.49	0.22	0.06	1.01833	0.33
gene-LOC112532223	LOC112532223	U1 spliceosomal RNA	16.286	4.02558	0.0398102	1	yes	up	21.02	0	71.29	0	0	88.18	0	0	0	0	0	0	30.0817	0
gene-LOC100857817	LOC100857817	T-cell surface glycoprotein CD8 alpha chain-like, transcript variant X1	2.21	1.14403	0.0400029	0.778639	yes	up	2.88	0.69	2.21	0.29	2.06	1.08	0.51	0.07	1.29	1.04	0.7	0.53	1.535	0.69
gene-SLC12A5	SLC12A5	solute carrier family 12 (potassium/chloride transporter), member 5, transcript variant X1	0.39	-1.35777	0.0402228	0.778639	yes	down	0.02	0.01	0.04	0.07	0.05	0.04	0.05	0.24	0.12	0.02	0.05	0.06	0.0383333	0.09
gene-LOC107054152	LOC107054152	uncharacterized LOC107054152, transcript variant X1	0.298	-1.74504	0.0404155	1	yes	down	0	0	0.27	0	0.46	0.29	0.36	0.3	1.28	0.37	0.52	0.94	0.17	0.628333
gene-HBA1	HBA1	hemoglobin subunit alpha 1	0.444	-1.17142	0.040627	0.779448	yes	down	149.59	262.73	212.27	514.45	144.86	537.52	206.13	1488.37	744.81	779.06	202.75	592.94	303.57	669.01
gene-LOC101749016	LOC101749016	uncharacterized LOC101749016, transcript variant X2	4.119	2.04239	0.0408851	1	yes	up	0.08	0.01	0.03	0.01	0.01	0	0.01	0	0.02	0	0	0	0.0233333	0.005
gene-LOC107057438	LOC107057438	uncharacterized LOC107057438, transcript variant X1	0.421	-1.2496	0.0409342	0.7824	yes	down	1.14	0.45	0.28	0.87	0.18	0.62	2.31	1.74	0.58	0.59	0.92	2.16	0.59	1.38333
gene-LOC101751418	LOC101751418	protein FAM47E	0.197	-2.34494	0.0413708	1	yes	down	0	0	0.04	0.02	0	0.02	0.08	0.02	0.09	0.12	0.06	0	0.0133333	0.0616667
gene-SLAIN1	SLAIN1	SLAIN motif family member 1, transcript variant X1	0.142	-2.82013	0.0418947	1	yes	down	0	0	0	0	0.03	0	0.03	0.12	0.03	0.03	0.03	0.07	0.005	0.0516667
gene-HBBA	HBBA	hemoglobin beta, subunit A	0.42	-1.25127	0.0421085	0.78636	yes	down	166.19	261.96	222.63	614.04	153.99	613.48	192.79	1667.42	911.18	961.75	225.98	769.34	338.715	788.077
gene-EPX	EPX	eosinophil peroxidase, transcript variant X1	0.438	-1.19123	0.0428047	0.78636	yes	down	0.44	0.09	0.19	0.15	0.22	0	0.19	0.49	0.88	0.19	0.15	0.51	0.181667	0.401667
gene-LOC121109818	LOC121109818	uncharacterized LOC121109818, transcript variant X1	0.33	-1.59784	0.0428162	0.78636	yes	down	0	0.1	0.04	0.05	0.03	0.06	0.03	0.16	0.33	0.05	0.08	0.24	0.0466667	0.148333
gene-LOC112532307	LOC112532307	uncharacterized LOC112532307	2.055	1.03883	0.0429981	0.78636	yes	up	0.06	0.1	0.09	0.03	0.14	0.06	0.03	0.02	0.03	0.03	0.05	0.07	0.08	0.0383333
gene-LOC107052501	LOC107052501	uncharacterized LOC107052501	0.159	-2.65118	0.0431569	1	yes	down	0	0	0	0	0.13	0.12	0.3	0.37	0.55	0.21	0	0.13	0.0416667	0.26
gene-GDPGP1	GDPGP1	GDP-D-glucose phosphorylase 1, transcript variant X1	0.406	-1.29873	0.0437156	0.78636	yes	down	0.04	0.17	0.1	0.03	0.13	0.03	0.3	0.16	0.06	0.36	0.03	0.26	0.0833333	0.195
gene-STMN3	STMN3	stathmin 3	0.418	-1.25684	0.0442431	0.78636	yes	down	0.09	1.52	1.27	0.01	0.07	0.13	0.94	1.01	0.66	0.22	0.93	1.2	0.515	0.826667
gene-LOC101751782	LOC101751782	uncharacterized LOC101751782, transcript variant X2	2.558	1.35515	0.0444292	0.78636	yes	up	0.06	0.16	0.17	0.06	0.26	0.03	0.1	0	0.06	0.03	0.03	0.03	0.123333	0.0416667
gene-LOC121109929	LOC121109929	uncharacterized LOC121109929	0.331	-1.59511	0.0445296	0.78636	yes	down	0	0	0.37	0.26	0.24	0.08	0.32	0.23	1.2	0.19	0.22	0.82	0.158333	0.496667
gene-TRABD2B	TRABD2B	TraB domain containing 2B	0.446	-1.16601	0.0447664	0.78636	yes	down	0.03	0.02	0.02	0.03	0.03	0.02	0.05	0.01	0.1	0.05	0.04	0.1	0.025	0.0583333
gene-LOC769554	LOC769554	solute carrier family 2, facilitated glucose transporter member 11-like	0.463	-1.11146	0.045775	0.798069	yes	down	1.11	0.85	2.62	2.39	4.66	1.76	3.07	7.09	0.76	2.51	1.24	12.59	2.23167	4.54333
gene-LOC121107124	LOC121107124	uncharacterized LOC121107124	10.907	3.44715	0.0461807	1	yes	up	0.16	0.25	0	0.32	0.15	0	0	0	0	0	0	0	0.146667	0
gene-TMIGD2	TMIGD2	transmembrane and immunoglobulin domain containing 2, transcript variant X1	2.159	1.11019	0.0463017	0.799074	yes	up	1.79	0.91	0.88	0.4	0.54	1.1	0.09	0.53	0.43	0.68	0.36	0.31	0.936667	0.4
gene-VEGFD	VEGFD	vascular endothelial growth factor D, transcript variant X1	0.473	-1.08094	0.0463835	0.799074	yes	down	0.27	0.23	0.5	0.17	0.17	0.29	0.5	0.34	0.95	0.02	0.38	1.3	0.271667	0.581667
gene-LOC417131	LOC417131	centrosome-associated protein 350-like, transcript variant X1	2.795	1.48278	0.0465039	0.799074	yes	up	0.06	0.04	0.07	0.04	0.09	0.07	0.05	0.04	0.04	0	0	0.03	0.0616667	0.0266667
gene-LOC107054931	LOC107054931	uncharacterized LOC107054931, transcript variant X1	0.343	-1.54325	0.0468418	0.800539	yes	down	0.09	0	0	0.14	0.08	0.05	0.15	0.08	0.24	0.02	0.17	0.26	0.06	0.153333
gene-LOC107055458	LOC107055458	uncharacterized LOC107055458, transcript variant X1	0.081	-3.62517	0.0469794	1	yes	down	0	0.08	0.11	0	0	0	0	0	1.05	1.88	0	0	0.0316667	0.488333
gene-OVST	OVST	ovostatin	0.116	-3.10512	0.0471829	1	yes	down	0	0	0.01	0	0	0	0.02	0	0.05	0	0.03	0.09	0.00166667	0.0316667
gene-LOC107053294	LOC107053294	uncharacterized LOC107053294	11.433	3.51514	0.0473057	1	yes	up	0	0	0.32	0.07	0	0.33	0	0	0	0.04	0	0	0.12	0.00666667
gene-LOC101748650	LOC101748650	protein SOGA2-like	0.459	-1.12228	0.04739	0.800539	yes	down	4.15	36.29	9.71	28.45	8.25	8.55	46.83	54.45	26.74	20.19	15.7	34.97	15.9	33.1467
gene-LOC107053028	LOC107053028	uncharacterized LOC107053028	0.351	-1.51075	0.047779	0.800539	yes	down	0	0.07	0.08	0.05	0.04	0	0.07	0.06	0.04	0.19	0.09	0.21	0.04	0.11
gene-LOC107053801	LOC107053801	uncharacterized LOC107053801, transcript variant X1	2.623	1.39128	0.0478311	0.800539	yes	up	0.02	0.06	0.09	0.03	0.03	0.06	0.02	0.02	0.02	0	0.02	0.04	0.0483333	0.02
gene-LOC112531367	LOC112531367	apical junction molecule-like, transcript variant X1	0.134	-2.89901	0.0478693	1	yes	down	0	0	0	0	0	0.33	0.77	0	0.74	0.21	0	0.59	0.055	0.385
gene-LOC112532107	LOC112532107	uncharacterized LOC112532107, transcript variant X1	0.183	-2.45304	0.0482818	1	yes	down	0.06	0.05	0	0.04	0	0	0	0.29	0.18	0.04	0.13	0.18	0.025	0.136667
gene-MFAP5	MFAP5	microfibrillar associated protein 5, transcript variant X1	0.459	-1.12358	0.0483476	0.801749	yes	down	0.08	0.12	0.09	0.04	0.04	0.04	0.18	0.07	0.19	0.17	0.09	0.15	0.0683333	0.141667
gene-LOC101748400	LOC101748400	uncharacterized LOC101748400, transcript variant X3	2.701	1.43348	0.0484199	0.801749	yes	up	0.04	0.02	0.07	0.06	0.01	0.03	0.01	0.01	0.01	0	0.05	0.02	0.0383333	0.0166667
gene-LHX6	LHX6	LIM homeobox 6	0.412	-1.27851	0.0485933	0.801749	yes	down	0.02	0.1	0.03	0.05	0.06	0.04	0.06	0.15	0.11	0.12	0.01	0.24	0.05	0.115
gene-BHLHE22	BHLHE22	basic helix-loop-helix family member e22	2.058	1.04094	0.0486323	0.801749	yes	up	3.21	0.81	0.58	0.45	0.57	0.39	0.35	0.68	0.71	0.24	0.43	0.3	1.00167	0.451667
gene-PGBD5	PGBD5	piggyBac transposable element derived 5	3.586	1.8424	0.0488204	1	yes	up	0.09	0.16	0.08	0.07	0.14	0.05	0	0.05	0.09	0	0.02	0	0.0983333	0.0266667
gene-PRSS57	PRSS57	protease, serine 57, transcript variant X1	0.308	-1.69927	0.0488947	0.801749	yes	down	0.38	0.03	0.11	0.06	0.04	0.04	0.13	0.08	1.5	0.06	0.11	0.42	0.11	0.383333
gene-LOC121111248	LOC121111248	uncharacterized LOC121111248, transcript variant X1	5.154	2.36578	0.0489501	1	yes	up	0.17	0	0.14	0.07	0.1	0.31	0	0	0	0	0.09	0.1	0.131667	0.0316667
gene-SLC16A13	SLC16A13	solute carrier family 16 member 13, transcript variant X2	0.393	-1.34713	0.0491918	1	yes	down	0.04	0.11	0.16	0.03	0.09	0.04	0.24	0.25	0.18	0.14	0.12	0.22	0.0783333	0.191667

## Sheet: 300 mg kg inhibitor vs. control
Gene_id	Gene name	Gene description	FC(T/M)	Log2FC(T/M)	Pvalue	Padjust	Significant	Regulate	G_THR1	G_THR2	G_THR3	G_THR4	G_THR5	G_THR6	Mock1	Mock2	Mock3	Mock4	Mock5	Mock6	T	M
gene-PTGDS	PTGDS	prostaglandin D2 synthase 21kDa (brain)	0.075	-3.7313	1.87755e-36	2.96897e-32	yes	down	34.47	38.38	82.17	39.65	56.8	92.29	686.13	657.04	739.97	598.82	518.26	380.02	57.2933	596.707
gene-MYO7L2	MYO7L2	myosin-7-like 2	41.998	5.39224	5.2042e-35	4.1147e-31	yes	up	42.39	25.32	63.8	35.44	8.66	19.62	0.29	0.26	0.92	0.38	0.92	1.06	32.5383	0.638333
gene-LIPC	LIPC	lipase C, hepatic type, transcript variant X1	5.274	2.39885	2.33855e-27	1.23265e-23	yes	up	8.65	9.98	9.07	12.21	11.02	14.43	2.41	1.01	2.1	1.26	1.28	1.72	10.8933	1.63
gene-LOC107055143	LOC107055143	uncharacterized LOC107055143	25.225	4.65678	7.99642e-23	3.16118e-19	yes	up	23.41	10.43	4.89	6.87	5.98	25.17	0.65	0.25	0.24	0.18	0.26	0.67	12.7917	0.375
gene-LOC771012	LOC771012	coagulation factor X-like	0.123	-3.02009	8.07269e-22	2.55307e-18	yes	down	32.31	33.89	30.19	32.58	23.13	26.64	336.22	82.25	125.25	114.15	270.21	194.4	29.79	187.08
gene-MT4	MT4	metallothionein 4	0.155	-2.68999	7.46846e-17	1.86683e-13	yes	down	833.37	1919.21	2629.99	1509.58	1136.71	1882.99	4943.65	9493.57	13301.5	5557	12422.7	5853.43	1651.97	8595.31
gene-GPX3	GPX3	glutathione peroxidase 3	0.206	-2.2826	8.26396e-17	1.86683e-13	yes	down	225.64	265.26	362.65	263.31	508.47	384.58	1602.16	521.06	1276.14	1634.01	1403.03	1083.97	334.985	1253.39
gene-DOC2B	DOC2B	double C2 domain beta, transcript variant X1	0.126	-2.99362	7.73657e-16	1.52923e-12	yes	down	0.33	0.23	0.76	0.32	1.12	0.66	2.03	4.34	6.32	2.18	3.41	3.05	0.57	3.555
gene-IFNLR1	IFNLR1	interferon lambda receptor 1, transcript variant X1	0.396	-1.33683	3.71558e-15	6.52828e-12	yes	down	6.3	8.38	5.64	7.57	10.29	7.3	8.08	7.88	10.92	5.93	8.4	7.68	7.58	8.14833
gene-NRG2	NRG2	neuregulin 2, transcript variant X1	0.334	-1.58005	7.29945e-14	1.15426e-10	yes	down	6.28	4.69	5.9	5.12	6.45	4.58	11.46	15.87	12.38	9.88	16.46	11.64	5.50333	12.9483
gene-MT3	MT3	metallothionein 3	0.158	-2.66218	2.18689e-13	2.91049e-10	yes	down	46.21	79.63	138.56	58.78	78.3	133.14	312.42	493.01	815.71	485.29	647.24	315.89	89.1033	511.593
gene-FGFBP1	FGFBP1	fibroblast growth factor binding protein 1	18.084	4.17664	2.20868e-13	2.91049e-10	yes	up	6.14	4.17	9.62	7.31	2.77	1.94	0.41	0	0.49	0.16	0	0.4	5.325	0.243333
gene-ST3GAL5	ST3GAL5	ST3 beta-galactoside alpha-2,3-sialyltransferase 5, transcript variant X1	2.575	1.36431	4.95291e-13	6.02464e-10	yes	up	12.14	15.19	13.47	21.15	9.25	12.05	3.38	3.27	6.76	4.3	3.42	3.71	13.875	4.14
gene-UCHL1	UCHL1	ubiquitin C-terminal hydrolase L1	27.227	4.76698	1.93725e-12	2.18813e-09	yes	up	43.49	56.46	133.18	130.07	8.62	91.57	1.02	0.63	1.75	5.61	1.47	3.19	77.2317	2.27833
gene-SLC51A	SLC51A	solute carrier family 51 subunit alpha	0.228	-2.13489	3.46948e-12	3.5332e-09	yes	down	19.5	10.2	29.86	27.92	12.52	13	75.69	41.39	63.84	84.75	67.56	54.56	18.8333	64.6317
gene-CYP3A4	CYP3A4	cytochrome P450 family 3 subfamily A member 4	0.322	-1.63464	6.35456e-12	5.91086e-09	yes	down	4.86	7.38	6.62	6.88	7.17	6	17.95	20.32	15.59	16.44	12.01	8.56	6.485	15.145
gene-PID1	PID1	phosphotyrosine interaction domain containing 1	5.809	2.53831	1.93851e-11	1.70298e-08	yes	up	21.47	41.57	20.82	24.94	14.78	24.63	0.81	6.35	3.69	2.2	3.72	3.01	24.7017	3.29667
gene-LOC112531967	LOC112531967	uncharacterized LOC112531967	3.219	1.68681	3.5897e-11	2.98757e-08	yes	up	149.99	271.54	167.3	290.55	132.59	326.03	48.88	34.7	57.1	56.02	66.87	61.59	223	54.1933
gene-ESPN	ESPN	espin, transcript variant X1	0.32	-1.64398	3.84545e-11	3.0404e-08	yes	down	4.06	5.7	10.61	6.71	9.36	9.92	22.12	18.94	24.93	15.44	16.43	15.72	7.72667	18.93
gene-IDO2	IDO2	indoleamine 2,3-dioxygenase 2, transcript variant X1	0.145	-2.78571	7.89612e-11	5.94578e-08	yes	down	1.57	0.72	2.2	2.73	0.82	0.47	4.71	10.3	7.85	12.46	3.94	6.05	1.41833	7.55167
gene-RBP7	RBP7	retinol binding protein 7	53.722	5.74744	2.19373e-10	1.57679e-07	yes	up	38.06	1455.08	221.38	156.92	171.58	1034.99	0.85	8.27	2.32	2.39	7.21	24.66	513.002	7.61667
gene-MST1R	MST1R	macrophage stimulating 1 receptor, transcript variant X1	0.305	-1.71402	2.77161e-10	1.90554e-07	yes	down	1.22	0.96	1.36	1.85	1.37	1.1	4.56	3.68	4.75	3.2	2.19	1.76	1.31	3.35667
gene-CGTL	CGTL	cystine/glutamate transporter-like, transcript variant X1	0.287	-1.79951	4.73859e-10	3.08108e-07	yes	down	21.5	23.46	31.71	22.74	29.5	41.4	139.44	55.39	84.72	46.2	89.87	58.59	28.385	79.035
gene-VIL1	VIL1	villin 1	5.644	2.49662	4.87112e-10	3.08108e-07	yes	up	9.71	7.5	10.32	6.85	2.03	2.22	0.94	0.82	1.08	1.2	0.64	0.71	6.43833	0.898333
gene-LOC121107598	LOC121107598	uncharacterized LOC121107598	8.663	3.11492	8.3593e-10	5.08406e-07	yes	up	0.16	0.55	0.57	0.31	0.63	0.32	0.03	0.02	0	0.05	0.04	0.08	0.423333	0.0366667
gene-LOC121106611	LOC121106611	uncharacterized LOC121106611, transcript variant X1	3.072	1.61941	9.86436e-10	5.66534e-07	yes	up	147.05	157.09	131.46	316.98	156.1	288.34	47.86	24.2	27.15	43.95	57.08	62.98	199.503	43.87
gene-C4H4orf54	C4H4orf54	chromosome 4 C4orf54 homolog, transcript variant X1	4.59	2.1986	1.00316e-09	5.66534e-07	yes	up	0.17	0.19	0.12	0.3	0.16	0.25	0.01	0.03	0.04	0.03	0.04	0.06	0.198333	0.035
gene-DRD4	DRD4	dopamine receptor D4	8.463	3.08112	1.04486e-09	5.69736e-07	yes	up	1.82	12	3.02	2.27	2.49	4.68	0.16	0.45	0.72	0.27	0.42	0.41	4.38	0.405
gene-TCEA3	TCEA3	transcription elongation factor A3	0.277	-1.84991	2.53395e-09	1.33564e-06	yes	down	21.04	20.26	15.64	21.53	17.43	21.02	95.93	44.09	35.25	51.69	66.08	24.09	19.4867	52.855
gene-FABP7	FABP7	fatty acid binding protein 7	4.572	2.19278	3.18443e-09	1.62437e-06	yes	up	106.04	170.44	363.7	230.29	63.8	233.58	50.15	23.39	30.67	33.75	34.36	25.77	194.642	33.015
gene-LOC101749109	LOC101749109	uncharacterized LOC101749109, transcript variant X4	0.342	-1.54812	3.95842e-09	1.95608e-06	yes	down	2.09	2.66	2.47	1.53	2.05	2.51	3.81	5.06	7.96	3.76	5.18	3.14	2.21833	4.81833
gene-TRIM63	TRIM63	tripartite motif containing 63, transcript variant X2	0.351	-1.50927	4.36076e-09	2.08959e-06	yes	down	2.43	2.28	0.93	1.25	3.48	1.09	4.08	5.9	3.75	3.44	3.81	4.1	1.91	4.18
gene-PCP4L1	PCP4L1	Purkinje cell protein 4 like 1	12.394	3.63161	4.98418e-09	2.31808e-06	yes	up	110.09	110.67	69.67	49.26	5.64	53.84	1.75	4.34	2.47	3.02	1.27	2.41	66.5283	2.54333
gene-WNT6	WNT6	Wnt family member 6, transcript variant X1	12.58	3.65308	6.29384e-09	2.84355e-06	yes	up	1.83	4.73	2.83	5.18	0.43	5.38	0.06	0.34	0.36	0.06	0.45	0.07	3.39667	0.223333
gene-RAB3C	RAB3C	RAB3C, member RAS oncogene family, transcript variant X1	0.256	-1.96737	7.72031e-09	3.39114e-06	yes	down	0.7	1.02	2.38	1.76	0.5	2.23	3.32	2.1	8.46	0.6	4.22	3.2	1.43167	3.65
gene-CPE	CPE	carboxypeptidase E	3.379	1.75639	8.30613e-09	3.54986e-06	yes	up	2.1	5.45	2.84	2.9	2.28	3.13	0.89	0.5	0.41	0.6	0.73	1.09	3.11667	0.703333
gene-LOC771972	LOC771972	uncharacterized LOC771972, transcript variant X1	0.277	-1.84955	8.72538e-09	3.63091e-06	yes	down	2.26	2.65	2.12	2.15	2.25	3.46	8.68	8.92	3.79	9.11	8.44	3.17	2.48167	7.01833
gene-ROGDI	ROGDI	rogdi homolog, transcript variant X2	2.141	1.09853	9.00361e-09	3.65062e-06	yes	up	13.41	28.36	17.97	13.89	16.96	18.24	6.17	5.6	8.89	6.4	5.71	8.58	18.1383	6.89167
gene-TMEM41B	TMEM41B	transmembrane protein 41B	0.45	-1.15269	1.26953e-08	4.89636e-06	yes	down	75.13	50.88	53.04	72.93	62.83	71.41	91.54	95.38	115.24	91.67	165.74	81.09	64.37	106.777
gene-CCKAR	CCKAR	cholecystokinin A receptor	8.036	3.00644	1.58417e-08	5.8257e-06	yes	up	4.25	10.01	9.98	13.79	13.59	23.84	0.25	3.38	1.49	0.92	0.34	0.74	12.5767	1.18667
gene-LOC776376	LOC776376	C-reactive protein, pentraxin-related	0.35	-1.51377	1.93611e-08	6.95813e-06	yes	down	332.62	285.32	355.23	456.61	275.38	402.09	903.67	618.02	578.73	1192.46	799.42	487.73	351.208	763.338
gene-LOC107052698	LOC107052698	uncharacterized LOC107052698	7.057	2.81899	2.06076e-08	7.09804e-06	yes	up	1.68	6.5	0.93	1.97	0.62	2.21	0.19	0.06	0.56	0.55	0.14	0.2	2.31833	0.283333
gene-CALCA	CALCA	calcitonin, transcript variant X1	5.947	2.57216	2.06482e-08	7.09804e-06	yes	up	23.49	75.74	88.49	16.11	50.6	182.19	5.27	3.35	6.55	10.97	5.39	8.9	72.77	6.73833
gene-VTG3	VTG3	vitellogenin 3	0.375	-1.4159	2.49692e-08	8.2566e-06	yes	down	335.35	248.73	435.95	656.65	450.63	497.13	988.26	1036.13	929.59	1043.49	931.18	599.59	437.407	921.373
gene-MOGAT1	MOGAT1	monoacylglycerol O-acyltransferase 1	3.304	1.72433	3.23491e-08	1.04395e-05	yes	up	52.59	44.65	21.28	42.97	16.35	43.82	13.41	5.31	8.57	9.84	5.49	9.54	36.9433	8.69333
gene-ADAM8	ADAM8	ADAM metallopeptidase domain 8, transcript variant X1	0.328	-1.60822	6.18367e-08	1.95565e-05	yes	down	0.57	0.36	0.45	0.36	0.87	0.32	0.84	0.74	2.01	1.13	0.66	1.37	0.488333	1.125
gene-TRPM3	TRPM3	transient receptor potential cation channel subfamily M member 3, transcript variant X1	4.792	2.26061	7.24675e-08	2.24692e-05	yes	up	1.01	0.55	0.15	0.62	0.64	0.43	0.08	0.04	0.15	0.04	0.09	0.16	0.566667	0.0933333
gene-HCN3	HCN3	hyperpolarization activated cyclic nucleotide gated potassium channel 3	10.268	3.36003	7.80071e-08	2.37217e-05	yes	up	0.43	0.35	0.83	0.99	0.21	0.13	0.01	0.05	0.05	0.05	0.03	0.03	0.49	0.0366667
gene-ALDH1A1	ALDH1A1	aldehyde dehydrogenase 1 family member A1	2.852	1.5122	8.01319e-08	2.3908e-05	yes	up	411.55	716.75	628.11	578.42	302.89	675.33	189.43	80.73	105.23	151.14	194.69	176.34	552.175	149.593
gene-USP2	USP2	ubiquitin specific peptidase 2, transcript variant X2	3.434	1.77986	8.21893e-08	2.40678e-05	yes	up	6.18	7.03	3.46	6.68	2.02	3.95	1.19	1.12	1.03	1.34	1.2	0.77	4.88667	1.10833
gene-SVOPL	SVOPL	SVOP like, transcript variant X1	0.412	-1.27797	9.65367e-08	2.77552e-05	yes	down	3.98	3.12	2.57	4.44	2.27	2.9	7.22	5.4	4.67	5.75	6.49	3.48	3.21333	5.50167
gene-CDCA3	CDCA3	cell division cycle associated 3, transcript variant 1	3.749	1.9065	1.12678e-07	3.18176e-05	yes	up	3.24	4.64	5.78	6	6.73	3.2	1.7	0.68	1.23	1.03	0.22	1.4	4.93167	1.04333
gene-AACS	AACS	acetoacetyl-CoA synthetase	4.095	2.03376	1.16472e-07	3.20643e-05	yes	up	25.84	13.08	42.73	59.68	12.9	15.13	4.54	4.5	7.83	7.39	2.81	6.16	28.2267	5.53833
gene-RBFOX3	RBFOX3	RNA binding fox-1 homolog 3, transcript variant X1	0.27	-1.88759	1.17607e-07	3.20643e-05	yes	down	1.71	0.97	2.18	1.29	1.98	0.72	5.83	4.62	5.75	3.82	2.28	1.72	1.475	4.00333
gene-CAMK1D	CAMK1D	calcium/calmodulin dependent protein kinase ID, transcript variant X1	0.463	-1.11109	1.38001e-07	3.69866e-05	yes	down	20.79	13.45	14.69	19.36	15.38	9.4	27.32	27.86	26.14	19.19	31	24.04	15.5117	25.925
gene-LOC101749531	LOC101749531	ras GTPase-activating-like protein IQGAP3-like	2.976	1.57336	1.64874e-07	4.29985e-05	yes	up	1.51	3.38	1.91	3.3	3.09	1.11	0.67	0.53	0.83	0.8	0.19	0.51	2.38333	0.588333
gene-FAM69B	FAM69B	family with sequence similarity 69 member B, transcript variant X1	0.286	-1.80724	1.68181e-07	4.29985e-05	yes	down	0.86	0.8	0.85	0.57	2.04	0.65	2.8	3.61	2.55	1.54	2.43	1.81	0.961667	2.45667
gene-RARA	RARA	retinoic acid receptor alpha	0.432	-1.21081	1.6859e-07	4.29985e-05	yes	down	38.39	39.69	42.75	27.8	50.46	31.32	88.98	73.96	70.43	78.39	57.16	39.03	38.4017	67.9917
gene-EXTL1	EXTL1	exostosin like glycosyltransferase 1, transcript variant X1	0.45	-1.1507	1.72979e-07	4.34176e-05	yes	down	4.31	2.98	2.58	2.71	3.62	2.61	4.43	6.11	7.17	6.59	4.01	3.71	3.135	5.33667
gene-MAB21L2	MAB21L2	mab-21 like 2	3.581	1.84044	1.9227e-07	4.75057e-05	yes	up	44.22	72.86	88.03	61.2	22.46	85.05	19.85	13.04	9.88	14.2	15.36	7.59	62.3033	13.32
gene-SEC14L2	SEC14L2	SEC14 like lipid binding 2	0.328	-1.60658	2.10098e-07	5.11119e-05	yes	down	19.26	32.73	41.05	34.81	25.6	28.71	100.57	73.16	58.94	110.56	51.32	34.09	30.36	71.44
gene-LOC121107993	LOC121107993	uncharacterized LOC121107993	0.167	-2.57827	2.44179e-07	5.8503e-05	yes	down	0.43	0.71	0.59	1.26	0.03	0.36	4.1	2.57	2.45	2.02	3.2	1	0.563333	2.55667
gene-PRKX	PRKX	protein kinase, X-linked, transcript variant X1	2.124	1.08663	2.60375e-07	6.14525e-05	yes	up	4.52	6.22	4.24	6	5.68	6.94	1.1	1.74	2.3	1.78	2.65	2.74	5.6	2.05167
gene-HPX	HPX	hemopexin	0.301	-1.73219	2.91279e-07	6.56621e-05	yes	down	4116.82	3597.19	2538.88	3531.73	1687.03	4554.44	15827.8	6558.07	6049.44	10166.1	7338.03	4571.96	3337.68	8418.58
gene-WFDC8	WFDC8	WAP four-disulfide core domain 8, transcript variant X1	0.487	-1.0386	2.94821e-07	6.56621e-05	yes	down	278.84	265.78	398.69	273.02	404.33	359.9	393.37	590.85	606.08	555.67	548.12	430.54	330.093	520.772
gene-FST	FST	follistatin	0.422	-1.244	3.06751e-07	6.73702e-05	yes	down	10.42	12.58	8.5	10.37	15.2	17.26	25.43	24.43	19.4	12.6	27.23	19.81	12.3883	21.4833
gene-C16orf96	C16orf96	chromosome 16 open reading frame 96, transcript variant X1	0.459	-1.12358	3.55549e-07	7.5977e-05	yes	down	1.3	2.06	1.91	1.31	1.46	1.66	2.62	2.69	2.75	1.97	3	3.73	1.61667	2.79333
gene-LOC112532115	LOC112532115	uncharacterized LOC112532115	0.229	-2.12967	3.62706e-07	7.6473e-05	yes	down	2.37	2.08	5	1.25	4.03	1.11	4.52	7.47	6.87	1.58	8.48	6.09	2.64	5.835
gene-ROBO1	ROBO1	roundabout guidance receptor 1, transcript variant X1	3.206	1.68067	4.51228e-07	9.32385e-05	yes	up	2.58	3.41	2.08	5	3.89	6.13	1.25	0.24	1.18	0.95	0.81	1.18	3.84833	0.935
gene-SLC19A2	SLC19A2	solute carrier family 19 member 2	2.459	1.29813	4.54017e-07	9.32385e-05	yes	up	2.29	4.7	2.67	3.41	3.67	6.22	1.22	0.73	1.53	1.02	1.12	1.71	3.82667	1.22167
gene-LOC100857858	LOC100857858	tubulin alpha-1C chain-like, transcript variant X2	0.299	-1.73959	4.86558e-07	9.86403e-05	yes	down	50.02	27.06	61.58	75.92	16.05	48.81	105.87	138.81	95.4	148.65	138.22	95.44	46.5733	120.398
gene-CETP	CETP	cholesteryl ester transfer protein	0.1	-3.32137	5.18476e-07	0.000103781	yes	down	0.16	0.11	0.12	0	0.38	0.24	1.01	0.33	1.32	2.22	0.17	2.96	0.168333	1.335
gene-ACBD7	ACBD7	acyl-CoA binding domain containing 7, transcript variant X1	3.539	1.82353	5.3554e-07	0.000105856	yes	up	13.64	13.98	6.18	11.12	4.99	9.64	2.64	1.22	2.55	1.38	1.89	4.64	9.925	2.38667
gene-AGPAT2	AGPAT2	1-acylglycerol-3-phosphate O-acyltransferase 2, transcript variant X1	0.301	-1.73188	5.90452e-07	0.000113864	yes	down	55.93	35.64	66.17	45.89	112.79	34.99	220.66	184.75	150.51	193.95	102.73	78.2	58.5683	155.133
gene-AOC3	AOC3	amine oxidase, copper containing 3, transcript variant X5	2.722	1.44478	6.0745e-07	0.00011573	yes	up	14.58	35.41	34.62	21.34	12.94	20.49	5.57	5.2	7.38	10.11	4.86	7.93	23.23	6.84167
gene-GAS2L3	GAS2L3	growth arrest specific 2 like 3, transcript variant X2	2.84	1.50595	7.51857e-07	0.000139872	yes	up	1.01	1.23	1.38	1.52	1.6	0.44	0.39	0.22	0.47	0.21	0.35	0.61	1.19667	0.375
gene-LOC107055472	LOC107055472	translation initiation factor IF-2-like, transcript variant X1	5.451	2.44642	8.05966e-07	0.000146491	yes	up	19.74	61.01	46.24	36.37	36.22	40.34	1.27	1.54	4.25	2.76	4.02	18.63	39.9867	5.41167
gene-LRRC19	LRRC19	leucine rich repeat containing 19, transcript variant X1	7.079	2.82348	9.18667e-07	0.000163172	yes	up	0.2	0.41	0.58	0.77	0.15	0.6	0.03	0.02	0.07	0.03	0.1	0.07	0.451667	0.0533333
gene-GSTT1L	GSTT1L	glutathione S-transferase theta 1-like, transcript variant X1	3.41	1.76958	9.28695e-07	0.000163172	yes	up	86.15	188.04	65.87	128.62	30.23	48.87	23.09	21.81	15.8	26.36	13.86	19.68	91.2967	20.1
gene-VWA5B2	VWA5B2	von Willebrand factor A domain containing 5B2, transcript variant X1	2.379	1.25046	1.03949e-06	0.000180632	yes	up	11.75	14.12	15.96	5.41	10.53	8.11	4.55	2.66	3.73	3.16	2.76	4.67	10.98	3.58833
gene-DUSP8	DUSP8	dual specificity phosphatase 8, transcript variant X3	0.472	-1.08246	1.08519e-06	0.000186523	yes	down	3.17	2.34	4.11	2.55	3.9	2.98	3.26	5.87	8.45	4.82	3.67	5.94	3.175	5.335
gene-TREMB2	TREMB2	triggering receptor expressed on myeloid cells B2, transcript variant 3	0.423	-1.24234	1.14138e-06	0.000188036	yes	down	1.56	1.8	1.4	1.25	3.1	1.76	4.05	1.74	4.55	3.97	2.35	1.96	1.81167	3.10333
gene-SULT	SULT	sulfotransferase, transcript variant X6	0.297	-1.74908	1.14156e-06	0.000188036	yes	down	127.9	79.07	224.42	264.6	260.43	93.1	447.36	324.62	558.91	188.6	783.25	488.73	174.92	465.245
gene-BMP6	BMP6	bone morphogenetic protein 6	0.439	-1.18699	1.16744e-06	0.000190317	yes	down	3.75	4.15	4.7	4.08	7.41	4.07	4	7.01	10.69	10.86	5.76	11.7	4.69333	8.33667
gene-MCUB	MCUB	mitochondrial calcium uniporter dominant negative beta subunit, transcript variant X1	0.444	-1.17244	1.19509e-06	0.000191846	yes	down	39.21	54.43	62.99	78.15	53.28	50.08	110.37	106.12	117.06	113.2	82.42	51.1	56.3567	96.7117
gene-LOC112531842	LOC112531842	transthyretin-like	0.358	-1.4816	1.20109e-06	0.000191846	yes	down	22.67	14.43	20.47	20.28	8.05	20.81	70.14	26.8	44.39	32.51	25.79	34.89	17.785	39.0867
gene-CREB3L1	CREB3L1	cAMP responsive element binding protein 3 like 1, transcript variant X1	3.295	1.72036	1.2182e-06	0.000192633	yes	up	3.18	3.51	6.78	3.64	2.35	7.22	0.58	0.58	1.11	1.06	1.55	1.62	4.44667	1.08333
gene-LOC101748063	LOC101748063	uncharacterized LOC101748063, transcript variant X1	0.272	-1.87925	1.23439e-06	0.000193261	yes	down	1.5	0.71	1.62	1.3	2.43	0.73	3.25	4.21	7.01	2.42	6.01	4.14	1.38167	4.50667
gene-C8G	C8G	complement component 8, gamma polypeptide	0.473	-1.08116	1.36586e-06	0.000211748	yes	down	251.57	249.06	345.15	280.61	208.1	315.37	538.83	387.92	362.63	554.9	466.03	384.15	274.977	449.077
gene-LOC101749832	LOC101749832	uncharacterized LOC101749832, transcript variant X2	4.213	2.07497	1.51324e-06	0.000230085	yes	up	6.16	5.77	2.73	9.67	6.88	1.09	2.03	0.45	1.12	0.52	0.7	0.85	5.38333	0.945
gene-PCDH7	PCDH7	protocadherin 7, transcript variant X1	3.818	1.9328	1.53204e-06	0.000230725	yes	up	0.67	1.01	0.65	1.53	0.58	1.06	0.08	0.05	0.37	0.14	0.08	0.4	0.916667	0.186667
gene-MLXIPL	MLXIPL	MLX interacting protein like, transcript variant X1	0.486	-1.04014	1.73697e-06	0.00025912	yes	down	24.53	13.08	20.87	17.25	28.46	16.92	39.15	35.59	30.06	24.77	31.27	28.43	20.185	31.545
gene-SPC25	SPC25	SPC25, NDC80 kinetochore complex component	2.405	1.26598	1.78544e-06	0.000263861	yes	up	5.33	7.7	5.24	8.16	7.57	4.57	2.82	0.85	2.35	1.92	1.24	3.37	6.42833	2.09167
gene-LOC101749492	LOC101749492	uncharacterized LOC101749492	3.412	1.77053	1.93958e-06	0.000283987	yes	up	0.22	0.66	0.97	1.1	0.57	1.04	0.23	0.14	0.18	0.12	0.1	0.29	0.76	0.176667
gene-SQLE	SQLE	squalene epoxidase	4.281	2.09784	2.44819e-06	0.000349521	yes	up	103.68	83.29	246.8	367.96	28.49	184.15	30.72	25.38	27.59	47.38	25.02	29.03	169.062	30.8533
gene-PPDPF	PPDPF	pancreatic progenitor cell differentiation and proliferation factor	0.399	-1.32525	2.65501e-06	0.000374855	yes	down	456.21	356.08	545.07	507.17	434.88	361	1084.47	1092.38	594.53	1139.42	613.09	500.16	443.402	837.342
gene-CENPF	CENPF	centromere protein F, transcript variant X1	3.516	1.81413	2.84419e-06	0.00039801	yes	up	0.34	0.61	0.31	0.51	0.86	0.26	0.08	0.03	0.16	0.03	0.08	0.22	0.481667	0.1
gene-E2F8	E2F8	E2F transcription factor 8, transcript variant X1	2.249	1.16948	3.20578e-06	0.000440808	yes	up	2.16	3.04	1.99	3.36	3.01	1.68	1.15	0.74	1.21	0.81	0.35	0.98	2.54	0.873333
gene-LOC112532134	LOC112532134	uncharacterized LOC112532134, transcript variant X1	2.547	1.34906	3.3013e-06	0.000445224	yes	up	38.12	42.76	40.08	85.95	49.45	102.51	18.22	13.42	21.86	12	29.21	15.8	59.8117	18.4183
gene-STARD5	STARD5	StAR related lipid transfer domain containing 5, transcript variant X2	2.011	1.00813	3.32083e-06	0.000445224	yes	up	27.49	24.4	41.32	42.26	20.93	28.61	11.95	8.3	14.03	13.35	11.06	15.51	30.835	12.3667
gene-PRUNE2	PRUNE2	prune homolog 2, transcript variant X1	7.784	2.9605	3.40449e-06	0.000451975	yes	up	0.02	0.14	0.24	0.2	0.14	0.11	0.02	0.01	0.03	0	0.01	0.02	0.141667	0.015
gene-ANLN	ANLN	anillin actin binding protein, transcript variant X1	2.722	1.4447	3.63327e-06	0.000469811	yes	up	0.79	1.6	0.4	0.93	1.6	0.91	0.21	0.23	0.43	0.32	0.21	0.37	1.03833	0.295
gene-IL17REL	IL17REL	interleukin 17 receptor E like, transcript variant X1	8.92	3.15705	3.65438e-06	0.000469811	yes	up	2.75	2.56	0.18	1.14	0.59	0.67	0.21	0.03	0.11	0.19	0	0.15	1.315	0.115
gene-LOC121110079	LOC121110079	uncharacterized LOC121110079	4.37	2.12751	3.89024e-06	0.0004961	yes	up	1.84	2.64	1.2	1.69	3.04	1.24	0.52	0	0.41	0.13	0.25	0.79	1.94167	0.35
gene-LOC107053051	LOC107053051	uncharacterized LOC107053051, transcript variant X1	0.305	-1.71492	3.97728e-06	0.000503142	yes	down	5.34	5.81	4.37	2.45	10.51	2.77	21.26	9.13	23.39	5.33	13.11	7.23	5.20833	13.2417
gene-CISH	CISH	cytokine inducible SH2 containing protein	0.398	-1.32941	4.2099e-06	0.000528343	yes	down	43.48	53.87	26.22	40.28	59.03	33.75	115.93	83.1	76.83	79.84	89.43	31.15	42.7717	79.38
gene-TCN2	TCN2	transcobalamin 2	0.371	-1.43202	4.27169e-06	0.000531876	yes	down	285.94	221.36	589.63	500.49	715.51	766.19	918	1023.74	1085.89	1499.38	1090.92	740.05	513.187	1059.66
gene-DEPDC7	DEPDC7	DEP domain containing 7	2.503	1.32373	4.42251e-06	0.000546353	yes	up	8.34	6.32	8.45	10.91	6.53	4.42	3.28	0.92	2.98	2.24	2.24	2.11	7.495	2.295
gene-CAPN2	CAPN2	calpain 2	2.606	1.38182	4.55214e-06	0.000558008	yes	up	5.32	6.51	12.98	6.61	7.21	13.16	1.63	2.5	3.66	1.87	2.12	4.33	8.63167	2.685
gene-DHRS11	DHRS11	dehydrogenase/reductase 11	2.539	1.34409	4.80722e-06	0.000580279	yes	up	5.82	7.83	3.18	3.13	1.99	2.87	1.37	1.12	1.37	1.78	1.61	1.07	4.13667	1.38667
gene-LOC121107384	LOC121107384	uncharacterized LOC121107384, transcript variant X1	0.375	-1.41662	4.84982e-06	0.000580986	yes	down	0.52	0.54	0.74	0.59	1.13	0.44	1.02	1.4	1.45	2.06	1	1.46	0.66	1.39833
gene-SMIM3	SMIM3	small integral membrane protein 3, transcript variant X1	0.303	-1.72341	5.07138e-06	0.000591753	yes	down	1.99	1.57	2.35	2.15	4.16	1.93	6.43	1.67	5.3	9.54	7.31	5.13	2.35833	5.89667
gene-CETN1L	CETN1L	centrin 1-like, transcript variant X1	3.67	1.87574	5.12601e-06	0.000591753	yes	up	0.98	1.2	3.65	3.35	0.99	1.44	0.25	0.55	0.44	0.51	0.38	0.55	1.935	0.446667
gene-ZNF367	ZNF367	zinc finger protein 367	2.167	1.11538	5.43741e-06	0.000616037	yes	up	2.25	4.48	2.76	5.42	3.51	2.42	1.33	1.02	1.03	1.37	0.95	1.67	3.47333	1.22833
gene-CADM3	CADM3	cell adhesion molecule 3, transcript variant X1	0.46	-1.11916	5.47149e-06	0.000616037	yes	down	12.83	8.81	12.44	7.51	19.53	11.98	14.12	16.25	31.95	24.29	12.64	23.88	12.1833	20.5217
gene-LOC107049129	LOC107049129	deleted in malignant brain tumors 1 protein-like, transcript variant X1	2.261	1.17709	5.49129e-06	0.000616037	yes	up	2.25	3.64	3.58	2.7	4.95	1.7	0.94	0.94	1.94	0.76	0.83	1.23	3.13667	1.10667
gene-LOC121110431	LOC121110431	uncharacterized LOC121110431, transcript variant X2	0.272	-1.87839	5.81e-06	0.000642473	yes	down	0.56	0.58	0.4	0.25	1.59	0.35	2.65	1.11	3.08	0.65	1.97	1.02	0.621667	1.74667
gene-MNR2	MNR2	homeodomain protein	2.988	1.57916	5.9028e-06	0.000648202	yes	up	8.23	14.93	15.49	5.02	10.83	21.92	3	2.3	4.12	5.38	3.43	2.31	12.7367	3.42333
gene-LOC768772	LOC768772	uncharacterized LOC768772	0.381	-1.39227	6.28918e-06	0.000685868	yes	down	9.85	7.56	12.91	15.92	11.77	14.52	37.58	23.46	15.12	25.56	27.14	15.15	12.0883	24.0017
gene-MSMO1	MSMO1	methylsterol monooxygenase 1	3.122	1.64249	6.4904e-06	0.000702964	yes	up	495.77	443.68	803.52	1128.19	158.35	641.6	121.86	99.75	168.88	223.08	160.79	156.47	611.852	155.138
gene-SRR	SRR	serine racemase, transcript variant X1	0.465	-1.10557	7.06492e-06	0.000759983	yes	down	2.59	2.17	1.77	2.36	4.34	2.04	4.55	4.04	6.26	3.85	3.74	2.89	2.545	4.22167
gene-TUBA3E	TUBA3E	tubulin alpha-3 chain-like	11.732	3.55232	8.04653e-06	0.000840212	yes	up	1.52	1.1	1.59	3.79	0.16	0.31	0.09	0	0	0.27	0.07	0.11	1.41167	0.09
gene-HBAD	HBAD	hemoglobin alpha, subunit D	0.306	-1.71054	8.442e-06	0.000862078	yes	down	94.21	59.86	36.6	53.55	58.87	61.66	56.85	286.09	209.79	199.97	52.86	123.28	60.7917	154.807
gene-LOC121108275	LOC121108275	uncharacterized LOC121108275	2.568	1.36064	8.44401e-06	0.000862078	yes	up	111.49	226.43	107.67	274.35	105.27	239.6	40.43	29.26	68.84	45.11	77.07	48.19	177.468	51.4833
gene-SLC7A9	SLC7A9	solute carrier family 7 member 9	36.283	5.18123	8.75297e-06	0.000881597	yes	up	0.64	0.99	0.73	3.07	0.14	0.05	0.03	0	0.09	0	0	0	0.936667	0.02
gene-IL22RA2	IL22RA2	interleukin 22 receptor subunit alpha 2, transcript variant X1	0.214	-2.22272	1.00479e-05	0.000999292	yes	down	0.88	0.62	0.53	0.47	0.45	1.35	6.98	0.92	0.99	2.4	1.42	2.76	0.716667	2.57833
gene-CDKN2B	CDKN2B	cyclin dependent kinase inhibitor 2B	4.006	2.00217	1.09234e-05	0.00107957	yes	up	7.33	4.6	10.05	21.11	3.15	5.92	1.21	0.64	2.78	3.06	2.15	1.22	8.69333	1.84333
gene-FABP3	FABP3	fatty acid binding protein 3	0.451	-1.14982	1.14476e-05	0.00112435	yes	down	284.94	196.39	354.66	217.41	348.06	182.65	415.28	455.19	450.57	634.25	485.58	260.01	264.018	450.147
gene-CYP2W1	CYP2W1	cytochrome P450 family 2 subfamily W member 1, transcript variant X1	0.356	-1.48851	1.16738e-05	0.00113949	yes	down	1.15	0.94	1.13	1	1.3	1.11	2.44	2.57	1.41	3.9	4.58	1.27	1.105	2.695
gene-IL11RA	IL11RA	interleukin 11 receptor subunit alpha, transcript variant X1	0.478	-1.06367	1.22239e-05	0.00118587	yes	down	11.14	12.46	8.29	9.18	8.18	7.18	11.55	16.82	11.93	17.98	19.66	10.46	9.405	14.7333
gene-HEMK1	HEMK1	HemK methyltransferase family member 1, transcript variant X8	0.422	-1.24502	1.30058e-05	0.00122484	yes	down	19.42	30.23	11.81	13.31	24.59	14.14	58.27	29.68	36.89	40.13	26.85	15.66	18.9167	34.58
gene-HBBA	HBBA	hemoglobin beta, subunit A	0.283	-1.82286	1.30129e-05	0.00122484	yes	down	362.55	270.38	184.95	263.78	393.34	291.18	192.79	1667.42	911.18	961.75	225.98	769.34	294.363	788.077
gene-AFMID	AFMID	arylformamidase, transcript variant X1	0.428	-1.22471	1.34399e-05	0.00125755	yes	down	36.93	16.61	58.37	60.04	69.59	40.14	84.65	68.06	82.14	94.24	87.7	95.6	46.9467	85.3983
gene-LOC121109628	LOC121109628	uncharacterized LOC121109628	2.078	1.055	1.42589e-05	0.00131857	yes	up	2.41	1.95	2.78	1.93	2.21	1.66	0.37	0.76	0.98	0.81	0.82	1.17	2.15667	0.818333
gene-MYCN	MYCN	v-myc avian myelocytomatosis viral oncogene neuroblastoma derived homolog, transcript variant X3	5.873	2.55422	1.49506e-05	0.00136234	yes	up	2.83	0.3	0.55	0.48	2.1	2.45	0.15	0.28	0.26	0.2	0.05	0.46	1.45167	0.233333
gene-OPNVA	OPNVA	vertebrate ancient opsin, transcript variant X1	5.657	2.50001	1.49907e-05	0.00136234	yes	up	0.17	0.25	0.29	0.71	0.25	0.09	0.02	0.01	0.07	0	0.02	0.02	0.293333	0.0233333
gene-GGACT	GGACT	gamma-glutamylamine cyclotransferase, transcript variant X1	0.147	-2.76594	1.54273e-05	0.00139401	yes	down	10.43	12.1	11.78	14.62	8.02	19.48	217.58	50.78	28.97	40.24	25.62	14.26	12.7383	62.9083
gene-LOC121107593	LOC121107593	uncharacterized LOC121107593, transcript variant X1	0.379	-1.40148	1.56174e-05	0.00140023	yes	down	3.31	3.96	8.11	2.75	3.2	4.81	9.93	6.68	7.17	12.48	5.64	12.63	4.35667	9.08833
gene-SGO1	SGO1	shugoshin 1, transcript variant X1	3.036	1.60235	1.56732e-05	0.00140023	yes	up	0.65	0.95	0.78	1.02	1.37	0.62	0.22	0.09	0.27	0.1	0.3	0.41	0.898333	0.231667
gene-LOC121107843	LOC121107843	uncharacterized LOC121107843, transcript variant X1	2.853	1.51235	1.6849e-05	0.00149682	yes	up	54.12	148.79	47.74	170.89	60.48	134.04	22.36	15.87	35.77	21.95	47.77	22.81	102.677	27.755
gene-LOC121110262	LOC121110262	uncharacterized LOC121110262, transcript variant X1	6.156	2.62191	1.70023e-05	0.001502	yes	up	0.76	1.24	1.6	0.94	0.8	0.46	0.15	0.12	0.08	0.28	0.02	0	0.966667	0.108333
gene-SYCN	SYCN	syncollin, transcript variant X1	0.38	-1.39506	1.73998e-05	0.00152857	yes	down	1	0.46	0.63	1.24	0.46	0.8	2.13	1.7	1.62	1.46	0.98	1.41	0.765	1.55
gene-LOC419500	LOC419500	uncharacterized LOC419500, transcript variant X1	11.808	3.56172	1.8921e-05	0.00165302	yes	up	4.8	6.3	16.4	8.46	0.33	1.02	1.53	0.06	0.13	0.44	0	0.12	6.21833	0.38
gene-SCN4A	SCN4A	sodium voltage-gated channel alpha subunit 4	0.237	-2.07497	1.93371e-05	0.0016801	yes	down	5.37	1.64	1.46	2.82	0.95	0.5	4.22	11.2	11.77	4.48	7.07	2.6	2.12333	6.89
gene-LOC112532559	LOC112532559	translation initiation factor IF-2-like	0.402	-1.31318	2.07983e-05	0.00178741	yes	down	0.17	0.15	0.15	0.28	0.38	0.14	0.34	0.36	0.35	0.5	0.43	0.34	0.211667	0.386667
gene-HBA1	HBA1	hemoglobin subunit alpha 1	0.299	-1.74196	2.09398e-05	0.00178984	yes	down	363.54	249.67	163.37	224.77	325.17	250.37	206.13	1488.37	744.81	779.06	202.75	592.94	262.815	669.01
gene-SFRP1	SFRP1	secreted frizzled related protein 1	0.493	-1.0208	2.21514e-05	0.00186319	yes	down	8.41	6.2	6.03	8.04	7.56	5.34	13.32	10.51	9.38	11.58	12.68	5.8	6.93	10.545
gene-SLC30A3	SLC30A3	solute carrier family 30 member 3, transcript variant X1	17.254	4.10889	2.44518e-05	0.00203403	yes	up	1.54	0.98	1.43	0.05	0.3	0.24	0.03	0	0.1	0.04	0.04	0	0.756667	0.035
gene-LOC112532123	LOC112532123	uncharacterized LOC112532123, transcript variant X1	0.421	-1.24751	2.46113e-05	0.00203403	yes	down	0.2	0.24	0.58	1.51	0.69	0.69	3.23	2.98	2.03	2.55	0.74	0.85	0.651667	2.06333
gene-CAMK2N1	CAMK2N1	calcium/calmodulin dependent protein kinase II inhibitor 1	0.281	-1.83022	2.50084e-05	0.00204901	yes	down	23.34	7.13	62.95	48.75	30.52	21.73	105.7	132.46	133.6	83.42	37.12	57.2	32.4033	91.5833
gene-SCG3	SCG3	secretogranin III, transcript variant X1	2.489	1.31543	2.6033e-05	0.00211108	yes	up	4.81	4.91	1.86	5.28	1.78	2.62	1.41	1.08	1.17	1.01	0.81	1.06	3.54333	1.09
gene-LOC107054033	LOC107054033	uncharacterized LOC107054033, transcript variant X2	0.481	-1.05536	2.64666e-05	0.00212445	yes	down	2.34	1.69	1.46	3	1.7	3.03	2.93	2.5	3.49	1.68	4.78	4.29	2.20333	3.27833
gene-C17orf58	C17orf58	C17orf58 homolog, transcript variant X1	5.253	2.39326	2.7076e-05	0.00216239	yes	up	1	1.27	1.37	1.07	0.22	0.19	0.06	0.14	0.12	0.11	0.05	0.17	0.853333	0.108333
gene-GRPR	GRPR	gastrin releasing peptide receptor	9.428	3.23689	2.7349e-05	0.00216264	yes	up	0.62	1.1	1.01	3.13	0.24	1.15	0.12	0	0.32	0.06	0.07	0.08	1.20833	0.108333
gene-FZD6	FZD6	frizzled class receptor 6	2.125	1.08769	2.73527e-05	0.00216264	yes	up	4.09	9.99	6.08	6.62	9.46	8.92	1.66	1.54	3.69	2.79	2.63	4.79	7.52667	2.85
gene-SUSD1	SUSD1	sushi domain containing 1, transcript variant X1	0.348	-1.52274	2.75585e-05	0.00216807	yes	down	0.84	0.66	0.58	0.48	0.59	0.59	0.46	1.7	2.73	1.41	0.6	1.76	0.623333	1.44333
gene-FOXM1	FOXM1	forkhead box M1, transcript variant X3	2.016	1.01141	2.77295e-05	0.00217072	yes	up	3.39	3.39	3.23	3.69	4.25	2.57	1.21	0.56	1.82	0.99	1.09	2.45	3.42	1.35333
gene-LOC121107102	LOC121107102	uncharacterized LOC121107102	3.491	1.80348	2.80447e-05	0.00218458	yes	up	31.73	113.87	51.13	81.63	24.16	67.31	10.38	9.55	22.68	13.63	19.56	12.52	61.6383	14.72
gene-ITGB6	ITGB6	integrin subunit beta 6, transcript variant X2	0.267	-1.90426	2.86209e-05	0.00221195	yes	down	0.26	0.08	0.12	0.32	0.33	0.02	0.65	0.39	0.73	0.59	0.69	0.25	0.188333	0.55
gene-LOC100857280	LOC100857280	alcohol dehydrogenase 1-like	0.295	-1.76066	2.88545e-05	0.00221493	yes	down	73.19	55.68	43.64	33.69	31.55	22.87	250.14	95.47	74.24	113.4	92.96	29.07	43.4367	109.213
gene-CYP51A1	CYP51A1	cytochrome P450 family 51 subfamily A member 1, transcript variant X1	3.2	1.67797	2.92591e-05	0.00223003	yes	up	307.78	256.9	575.93	802.94	94.58	419.66	86.38	92.89	85.43	164.53	80.6	89.26	409.632	99.8483
gene-CLSPN	CLSPN	claspin, transcript variant X1	2.354	1.23503	2.96244e-05	0.00223003	yes	up	1.22	1.91	0.77	2.08	1.32	0.77	0.55	0.22	0.46	0.35	0.4	0.65	1.345	0.438333
gene-FGL2	FGL2	fibrinogen like 2	2.409	1.26822	2.97102e-05	0.00223003	yes	up	42.51	42.64	19.1	31.46	72.19	37.87	7.23	7.59	26.07	8.24	11.32	21.12	40.9617	13.595
gene-LCN15	LCN15	lipocalin 15	0.074	-3.75158	3.02242e-05	0.00224382	yes	down	0	0	0.37	0.24	0	0	1.38	1.81	1.5	0.66	0.32	0.72	0.101667	1.065
gene-CYP7A1	CYP7A1	cytochrome P450 family 7 subfamily A member 1	2.832	1.50197	3.14123e-05	0.00232113	yes	up	76.52	45.67	42.29	155.7	35.16	56.09	7.88	16.06	26.22	19.14	24.42	19.78	68.5717	18.9167
gene-GAMT	GAMT	guanidinoacetate N-methyltransferase, transcript variant X1	0.327	-1.6111	3.16924e-05	0.00233094	yes	down	48.31	27.31	90.25	115.36	38.54	38.2	167.08	182.74	97.55	172.22	141.24	69.07	59.6617	138.317
gene-SDCBP2	SDCBP2	syndecan binding protein 2	2.902	1.53718	3.42361e-05	0.00250636	yes	up	14.88	6.53	4.83	4.58	5.25	4.35	2.27	0.68	3.09	1.05	2.13	1.7	6.73667	1.82
gene-CHTF8	CHTF8	chromosome transmission fidelity factor 8, transcript variant X1	2.289	1.19464	4.20699e-05	0.00303768	yes	up	5.81	7.9	5.36	8.57	6.29	4.54	2.27	0.99	1.87	3.49	1.98	1.74	6.41167	2.05667
gene-PLK4	PLK4	polo like kinase 4, transcript variant X1	2.307	1.2058	4.31644e-05	0.00310254	yes	up	1.18	1.33	0.75	1.74	1.9	0.97	0.48	0.22	0.42	0.47	0.3	0.77	1.31167	0.443333
gene-LOC101748689	LOC101748689	uncharacterized LOC101748689, transcript variant X2	14.125	3.82022	4.437e-05	0.00316046	yes	up	0.13	0.15	0.04	0.07	0.03	0.02	0	0	0.02	0	0.01	0	0.0733333	0.005
gene-SV2B	SV2B	synaptic vesicle glycoprotein 2B, transcript variant X1	4.163	2.0575	4.60449e-05	0.00323822	yes	up	0.47	0.76	2.09	1.17	0.66	0.3	0.2	0.09	0.17	0.17	0.04	0.4	0.908333	0.178333
gene-HKDC1	HKDC1	hexokinase domain containing 1, transcript variant X1	0.434	-1.20418	4.60761e-05	0.00323822	yes	down	0.44	0.3	0.36	0.52	0.59	0.32	1.17	0.57	0.79	0.91	0.54	0.63	0.421667	0.768333
gene-IGFBP4	IGFBP4	insulin like growth factor binding protein 4	0.385	-1.37786	4.73981e-05	0.00330229	yes	down	248.77	107.28	77.83	93.95	77.12	78.29	212.32	215.9	198.7	308.2	310.99	120.39	113.873	227.75
gene-BCL2A1	BCL2A1	BCL2 related protein A1	2.099	1.0697	4.74052e-05	0.00330229	yes	up	23.39	24.91	18.96	27.15	35.24	24.12	6.61	11.06	18.96	4.66	9.74	20.69	25.6283	11.9533
gene-C2	C2	complement C2	0.471	-1.08703	4.95014e-05	0.00340646	yes	down	178.44	142.28	174.19	228.04	139.51	183.51	374.4	235.73	172.79	413.63	268.63	214.98	174.328	280.027
gene-AK4	AK4	adenylate kinase 4, transcript variant X3	0.344	-1.54098	5.07665e-05	0.00344567	yes	down	21.07	17.17	14.79	28.71	12.34	14.64	68.21	42.71	15.72	62.44	27.15	20.31	18.12	39.4233
gene-PROK2	PROK2	prokineticin 2	4.948	2.30681	5.23286e-05	0.00348954	yes	up	3.26	3.83	1.5	4.99	1.5	3.26	0.38	0	0.58	1.31	0.43	0.12	3.05667	0.47
gene-ABCB1LA	ABCB1LA	ATP-binding cassette, sub-family B (MDR/TAP), member 1-like A, transcript variant X1	3.103	1.63367	5.23913e-05	0.00348954	yes	up	49.59	58.24	35.73	47.94	26.56	44.85	24.9	2.64	6.5	5.98	12.69	14.18	43.8183	11.1483
gene-PLEKHH1	PLEKHH1	pleckstrin homology, MyTH4 and FERM domain containing H1, transcript variant X3	0.304	-1.71714	5.25215e-05	0.00348954	yes	down	0.08	0.16	0.04	0.17	0.31	0.08	0.18	0.23	0.77	0.25	0.33	0.48	0.14	0.373333
gene-IL1B	IL1B	interleukin 1, beta, transcript variant X1	0.344	-1.53817	5.27414e-05	0.00348954	yes	down	2.4	0.89	1.94	1.84	5.04	1.63	3.32	5.71	7.37	4.35	2.29	9.49	2.29	5.42167
gene-CHIA-M31	CHIA-M31	chitinase-M31, acidic	0.269	-1.89434	5.35572e-05	0.00352875	yes	down	24.41	45.67	25.11	18.91	6.29	6.51	45.1	12.23	64.79	89.32	85.68	71.09	21.15	61.3683
gene-CBX2	CBX2	chromobox 2	0.354	-1.49745	5.71231e-05	0.00371724	yes	down	1.91	0.46	1.64	1.53	2.07	0.83	4.02	2.61	4.12	3.98	2.1	1.43	1.40667	3.04333
gene-KNL1	KNL1	kinetochore scaffold 1, transcript variant X1	2.807	1.48901	5.7511e-05	0.00372713	yes	up	0.77	0.98	0.6	1.29	1.57	0.62	0.24	0.13	0.29	0.24	0.1	0.67	0.971667	0.278333
gene-APELA	APELA	apelin receptor early endogenous ligand, transcript variant X1	0.33	-1.60024	5.94566e-05	0.00382912	yes	down	10.22	21.92	5.85	12.29	11.94	13.64	48.73	18.52	32	12.12	47.34	9.06	12.6433	27.9617
gene-LOC107049166	LOC107049166	macrophage mannose receptor 1-like, transcript variant X1	0.437	-1.19278	6.0627e-05	0.00387881	yes	down	0.98	1.35	0.98	0.95	1.91	1.13	1.29	2.41	2.37	2.68	1.04	3.17	1.21667	2.16
gene-CCDC92	CCDC92	coiled-coil domain containing 92, transcript variant X5	2.756	1.46238	6.3843e-05	0.00405442	yes	up	0.99	2.27	1.34	0.87	1.34	1.46	0.13	0.32	0.6	0.59	0.17	0.6	1.37833	0.401667
gene-CTNNB1	CTNNB1	catenin beta 1, transcript variant X1	2.208	1.14255	6.87609e-05	0.00433194	yes	up	106.96	421.53	221.91	220.03	132.16	313.9	77.12	60.59	96.35	71.94	98.86	94	236.082	83.1433
gene-CENPN	CENPN	centromere protein N, transcript variant X1	2.262	1.17764	6.90401e-05	0.00433226	yes	up	2.14	4.97	3.49	4.21	4.35	3.39	1.06	1	1.51	0.86	1.54	1.86	3.75833	1.305
gene-CA13	CA13	carbonic anhydrase 13	0.34	-1.55645	6.93306e-05	0.0043333	yes	down	1.43	1.73	1.28	1.24	3.67	1.38	1.48	7.07	6.34	2.82	1.66	4.94	1.78833	4.05167
gene-COL18A1	COL18A1	collagen, type XVIII, alpha 1, transcript variant X1	0.431	-1.21528	7.09297e-05	0.00441579	yes	down	11.33	9.17	6.99	5.77	6.87	3.69	20	11.01	13.21	14.57	11.56	5.76	7.30333	12.685
gene-CDCA2	CDCA2	cell division cycle associated 2, transcript variant X1	2.418	1.27402	7.24612e-05	0.00449127	yes	up	0.69	1.3	0.67	1.1	1.45	0.54	0.47	0.19	0.32	0.18	0.2	0.55	0.958333	0.318333
gene-DHCR24	DHCR24	24-dehydrocholesterol reductase	2.822	1.49684	7.29792e-05	0.00449127	yes	up	88.82	39.78	117.24	174.55	28.22	88.34	30.2	23.78	23.98	31.67	18.93	19.7	89.4917	24.71
gene-ANK1	ANK1	ankyrin 1, transcript variant X1	0.33	-1.59965	7.29941e-05	0.00449127	yes	down	3.19	2.06	1.33	1.79	2.9	2.36	1.5	10.39	7.51	5.75	1.84	5.22	2.27167	5.36833
gene-AGXT	AGXT	alanine-glyoxylate aminotransferase	0.477	-1.06843	7.42276e-05	0.0045319	yes	down	60.19	32.74	46.53	40.83	45.27	33.41	88.44	76.98	46.52	79.91	73.38	41.9	43.1617	67.855
gene-LOC100858984	LOC100858984	dynein light chain 2, cytoplasmic-like	0.017	-5.85392	7.60366e-05	0.00462449	yes	down	0	0	0	0	0	0	4.99	2.17	1.44	0.93	0	0	0	1.58833
gene-PROCR	PROCR	protein C receptor	0.48	-1.0598	7.65049e-05	0.00463514	yes	down	3.67	4.04	3.41	1.32	4.22	2.9	5.48	5.97	5.14	5.88	3.87	4.67	3.26	5.16833
gene-AURKB	AURKB	aurora kinase B, transcript variant X2	2.215	1.14731	7.79808e-05	0.00470653	yes	up	2.27	2.91	2.39	3.63	3.75	1.95	1.48	0.57	1.11	0.78	0.48	1.52	2.81667	0.99
gene-NTN3	NTN3	netrin 1	0.376	-1.41014	7.97511e-05	0.00475116	yes	down	0.27	0.12	0.25	0.18	0.34	0.16	0.42	0.58	0.42	0.36	0.25	0.3	0.22	0.388333
gene-PAQR7	PAQR7	progestin and adipoQ receptor family member 7, transcript variant X3	0.364	-1.45996	8.03599e-05	0.00475929	yes	down	65.73	31.94	86.72	94.08	44.61	41.35	210.12	124.75	131.56	177.77	75.63	49.97	60.7383	128.3
gene-DHCR7	DHCR7	7-dehydrocholesterol reductase, transcript variant X1	3.188	1.67258	8.51236e-05	0.00501179	yes	up	71.23	51.27	97.4	176.74	21.54	53.35	16.29	13.07	16.44	38.89	15.87	13.85	78.5883	19.0683
gene-SGIP1	SGIP1	SH3 domain GRB2 like endophilin interacting protein 1, transcript variant X1	0.224	-2.15812	8.52571e-05	0.00501179	yes	down	0.34	0.12	0.61	0.21	2.27	0.28	0.87	3	3.99	1.29	1.11	2.75	0.638333	2.16833
gene-PLIN5	PLIN5	perilipin 5, transcript variant X1	2.39	1.25698	8.66474e-05	0.00507465	yes	up	3.59	4.16	2.77	2.48	3.21	1.56	0.31	0.68	1.48	1.27	0.94	1.08	2.96167	0.96
gene-LOC121107090	LOC121107090	erythropoietin receptor-like	0.33	-1.59798	9.25828e-05	0.00530439	yes	down	1.14	3.85	2.62	2.59	5.76	2.18	2.65	13.55	7.93	6.9	2.75	7.53	3.02333	6.885
gene-J6367_mgp06	ND3	NADH dehydrogenase subunit 3	0.495	-1.01493	9.47202e-05	0.00538781	yes	down	968.03	844.41	1061.68	1074.6	2069.82	609.16	1234.96	2392.36	2559.83	1668.8	967.13	1663.84	1104.62	1747.82
gene-HEY2	HEY2	hes related family bHLH transcription factor with YRPW motif 2	0.354	-1.49899	9.6513e-05	0.00542264	yes	down	0.43	0.37	0.17	0.18	0.51	0.24	0.48	0.73	1.5	0.59	0.39	0.57	0.316667	0.71
gene-SMC2	SMC2	structural maintenance of chromosomes 2, transcript variant X1	2.892	1.53182	9.67043e-05	0.00542264	yes	up	3.02	4.24	2.81	4.85	5.87	2.71	1.59	0.29	1.13	0.72	0.34	2.37	3.91667	1.07333
gene-MYPN	MYPN	myopalladin, transcript variant X3	4.09	2.03202	9.79407e-05	0.00543557	yes	up	0.25	0.07	0.65	0.43	0.28	0.45	0.04	0.07	0.03	0.03	0.12	0.13	0.355	0.07
gene-ACAT2	ACAT2	acetyl-CoA acetyltransferase 2	2.14	1.09783	9.79661e-05	0.00543557	yes	up	518.86	622.91	936.3	734.06	548.37	876.88	106.34	256.39	219.41	277.6	289.49	409.29	706.23	259.753
gene-ANKRD31	ANKRD31	ankyrin repeat domain 31, transcript variant X1	2.781	1.47567	0.000100333	0.0055281	yes	up	2.92	2.25	3.45	2.16	1.83	1.3	0.24	0.31	1.09	0.11	0.58	1.46	2.31833	0.631667
gene-ADAMTS5	ADAMTS5	ADAM metallopeptidase with thrombospondin type 1 motif 5	0.405	-1.30514	0.000101452	0.00553195	yes	down	0.75	1.47	0.85	1.38	2.73	3.05	3.37	3.69	2.9	1.8	3.07	4.47	1.705	3.21667
gene-HMGCR	HMGCR	3-hydroxy-3-methylglutaryl-CoA reductase, transcript variant X1	2.638	1.39922	0.000103151	0.00556696	yes	up	80.31	73.87	146.35	204.59	31.91	124.92	27.92	25.55	32.05	48.17	26.31	32.17	110.325	32.0283
gene-HELLS	HELLS	helicase, lymphoid-specific, transcript variant X1	2.262	1.17743	0.000103901	0.00558842	yes	up	6.96	16.04	8.86	13.84	8.6	13.15	4.74	1.88	4.45	4.02	4.34	3.17	11.2417	3.76667
gene-PLIN1	PLIN1	perilipin 1	2.44	1.28673	0.000104543	0.00560385	yes	up	28.04	23.21	22.93	79.06	31.11	16.19	6.35	10.19	14.37	8.32	13.78	10.62	33.4233	10.605
gene-RUSC2	RUSC2	RUN and SH3 domain containing 2, transcript variant X2	0.47	-1.08995	0.000105213	0.0056207	yes	down	5.14	3.28	5.41	3.13	6.16	3.05	4.51	10.4	7.58	4.38	9	6.47	4.36167	7.05667
gene-RAD54L	RAD54L	RAD54-like (S. cerevisiae)	2.305	1.20496	0.000106988	0.00567717	yes	up	2.12	4.6	1.61	3.88	1.61	2.1	0.72	0.66	1	1.35	0.75	0.8	2.65333	0.88
gene-LOC121109917	LOC121109917	uncharacterized LOC121109917	0.208	-2.26361	0.000114408	0.00603044	yes	down	0.07	0.08	0.02	0.02	0.05	0.08	0.09	0.33	0.12	0.12	0.26	0.21	0.0533333	0.188333
gene-CARD10	CARD10	caspase recruitment domain family member 10, transcript variant X1	0.459	-1.12293	0.000115549	0.006038	yes	down	1.43	2.6	5.28	3.09	4.25	2.15	3.82	5.93	8.74	3.39	4.28	7.67	3.13333	5.63833
gene-NKX6-2	NKX6-2	NK6 homeobox 2	4.759	2.2507	0.00011557	0.006038	yes	up	0.9	1.87	0.32	1.26	0.6	0.63	0.19	0.12	0.2	0.1	0.06	0.25	0.93	0.153333
gene-NUAK2	NUAK2	NUAK family kinase 2	2.682	1.42327	0.000117502	0.00609198	yes	up	9.13	7.09	5.52	7.02	2.86	4.24	1.23	1.38	1.02	3.75	1.22	1.51	5.97667	1.685
gene-J6367_mgp08	ATP6	ATP synthase F0 subunit 6	0.476	-1.07084	0.000119066	0.00611537	yes	down	7220.63	6001.14	8478.98	4798.6	13485.5	5009.08	8590.68	17534.3	15034.5	10845.9	6121.22	14656.8	7498.98	12130.6
gene-TTK	TTK	TTK protein kinase	2.403	1.26481	0.000123373	0.00627792	yes	up	0.94	1.86	0.84	1.43	1.67	0.93	0.31	0.08	0.64	0.39	0.38	0.72	1.27833	0.42
gene-SPAG5	SPAG5	sperm associated antigen 5, transcript variant X1	2.191	1.13127	0.000126094	0.00637036	yes	up	2.67	3.43	2.08	3.2	4.18	1.38	1.21	0.65	1.04	0.99	0.4	1.68	2.82333	0.995
gene-LOC121107297	LOC121107297	uncharacterized LOC121107297, transcript variant X1	2.121	1.08487	0.00012837	0.00646471	yes	up	1.83	1.77	1.83	2.33	1.3	1.66	0.84	0.49	0.73	0.79	0.54	0.48	1.78667	0.645
gene-CDK1	CDK1	cyclin dependent kinase 1	2.02	1.01433	0.000131162	0.00658432	yes	up	11.05	19.3	15.41	17.61	22.69	13.14	7.02	4.55	6.19	4.17	3.36	17.29	16.5333	7.09667
gene-LOC101750227	LOC101750227	uncharacterized LOC101750227, transcript variant X4	0.267	-1.90556	0.000132125	0.0066117	yes	down	0.42	0.07	0.46	0.64	0.35	0.18	2.49	1.1	0.63	1.05	0.86	0.46	0.353333	1.09833
gene-LOC107051724	LOC107051724	uncharacterized LOC107051724, transcript variant X1	0.226	-2.14391	0.000133461	0.00665749	yes	down	0.03	0.02	0.04	0.01	0.05	0.02	0.13	0.07	0.1	0.03	0.13	0.02	0.0283333	0.08
gene-PRC1	PRC1	protein regulator of cytokinesis 1	2.36	1.23908	0.000137252	0.00678239	yes	up	2.56	3.7	1.77	2.88	3.58	1.91	0.87	0.72	0.61	0.75	0.38	2.09	2.73333	0.903333
gene-GDPD1	GDPD1	glycerophosphodiester phosphodiesterase domain containing 1	2.128	1.08975	0.000143756	0.00699453	yes	up	34.56	44.33	45.65	59.57	25.71	72.71	14.93	15.25	19.05	15.81	34.47	16.4	47.0883	19.3183
gene-ST8SIA3L	ST8SIA3L	ST8 alpha-N-acetyl-neuraminide alpha-2,8-sialyltransferase 3 like	0.436	-1.19785	0.000146233	0.00709036	yes	down	0.35	0.36	0.68	0.41	0.36	0.27	1.03	0.64	0.64	0.89	0.59	0.45	0.405	0.706667
gene-AOPEP	AOPEP	aminopeptidase O (putative), transcript variant X3	2.259	1.17599	0.000146623	0.00709036	yes	up	9.46	10.21	6.79	9.02	6.03	5.99	1.78	1.06	3.05	2.01	5.22	2.9	7.91667	2.67
gene-LOC112530584	LOC112530584	uncharacterized LOC112530584, transcript variant X3	2.549	1.34988	0.000147747	0.00710131	yes	up	1.14	1.4	2.14	2.34	1.03	1.3	0.23	0.29	0.74	0.2	0.66	0.6	1.55833	0.453333
gene-TUBB1	TUBB1	tubulin beta 1 class VI	0.498	-1.00703	0.000149408	0.00714997	yes	down	3.92	2.82	1.74	3.19	4.27	2.25	2.97	4.91	8.42	3.51	2.56	6.51	3.03167	4.81333
gene-GTF2H5	GTF2H5	general transcription factor IIH subunit 5, transcript variant X1	2.319	1.21336	0.000149664	0.00714997	yes	up	55.22	131.8	111.47	59.72	76.09	174.28	34.49	27.34	32.93	27.17	33.69	62.86	101.43	36.4133
gene-ADARB2	ADARB2	adenosine deaminase, RNA specific B2 (inactive)	2.618	1.38847	0.000157178	0.00741925	yes	up	5.24	9.31	3.2	6.23	9.15	11.49	1.77	1.61	1.4	1.23	4.49	2.32	7.43667	2.13667
gene-SULT2B1	SULT2B1	sulfotransferase family 2B member 1	0.344	-1.53982	0.000161382	0.00757249	yes	down	1.88	0.38	2.73	1.86	1.26	1.23	3.76	2.03	2.37	4.81	5.33	2.7	1.55667	3.5
gene-PLIN2	PLIN2	perilipin 2, transcript variant X1	2.797	1.48388	0.000162969	0.00762433	yes	up	229.16	150.92	215.52	454.78	61.08	114.89	36.53	42.92	56.46	94.83	43.64	58.06	204.392	55.4067
gene-LOC121109446	LOC121109446	uncharacterized LOC121109446	0.118	-3.08834	0.000165266	0.00770899	yes	down	0.03	0.03	0.03	0	0.06	0.03	0.16	0.28	0.43	0.14	0.13	0.06	0.03	0.2
gene-RDH11	RDH11	retinol dehydrogenase 11 (all-trans/9-cis/11-cis)	3.383	1.75828	0.000167807	0.00780449	yes	up	24.7	16.86	71.39	94.35	9.59	32.23	14.63	7.37	10.71	12.68	6.14	6.55	41.52	9.68
gene-LOC107051813	LOC107051813	prostaglandin D2 receptor-like	2.306	1.20539	0.000172471	0.00797452	yes	up	6.54	6.36	5.34	4.69	3.66	2.34	1.16	2.51	1.74	1.89	1.17	1.06	4.82167	1.58833
gene-BRCA1	BRCA1	BRCA1 DNA repair associated, transcript variant X2	2.938	1.55499	0.000173008	0.00797603	yes	up	0.71	1.35	0.68	1.84	1.63	0.63	0.51	0.04	0.26	0.28	0.24	0.47	1.14	0.3
gene-ETNK2	ETNK2	ethanolamine kinase 2, transcript variant X1	0.339	-1.56184	0.000186147	0.00841012	yes	down	12.83	7.3	5.38	6.32	9.71	1.87	28.09	22.34	17.92	17.79	14.83	5.06	7.235	17.6717
gene-SMIM15	SMIM15	small integral membrane protein 15, transcript variant X1	2.135	1.09409	0.000195846	0.00877311	yes	up	45.82	61.84	184.06	118.18	85.24	93.34	29.55	33.31	46.07	28.15	36.08	43.98	98.08	36.19
gene-NPAS2	NPAS2	neuronal PAS domain protein 2, transcript variant X1	2.083	1.05851	0.000202114	0.00895875	yes	up	2.62	3.16	1.57	1.55	1.51	1.46	0.33	0.66	0.84	0.65	0.96	0.89	1.97833	0.721667
gene-TNX	TNX	avian tenascin X, transcript variant X1	0.39	-1.35673	0.000205013	0.00905552	yes	down	0.23	0.29	0.25	0.34	0.35	0.18	0.46	0.2	1.63	0.82	0.5	0.42	0.273333	0.671667
gene-CD86	CD86	CD86 molecule, transcript variant X1	2.059	1.04205	0.000209042	0.00920777	yes	up	2.38	2.06	1.23	1.82	3.05	1.51	0.43	0.79	1.4	0.39	0.44	1.25	2.00833	0.783333
gene-LOC769841	LOC769841	sulfotransferase family cytosolic 2B member 1-like, transcript variant X1	0.46	-1.11948	0.000212801	0.00934729	yes	down	14	9.39	15.33	29.78	9.23	15.12	23.08	32.84	18.65	31.41	23.28	26.71	15.475	25.995
gene-LOC112530671	LOC112530671	uncharacterized LOC112530671	7.953	2.99145	0.000215324	0.0094319	yes	up	0.28	0.37	5.3	0.16	0.35	1.04	0.06	0.08	0.14	0.04	0.1	0.41	1.25	0.138333
gene-SLC26A9	SLC26A9	solute carrier family 26 member 9, transcript variant X2	0.473	-1.0802	0.000219279	0.009526	yes	down	24.68	12.27	48.17	34.46	37.49	19.46	35.22	53.42	66.47	42.18	41.39	49.68	29.4217	48.06
gene-CTBS	CTBS	chitobiase	939.165	9.87524	0.000220022	0.00953209	yes	up	4.86	36.24	3.19	0	0	1.92	0	0	0	0	0	0	7.70167	0
gene-GATA5	GATA5	GATA binding protein 5, transcript variant X1	3.491	1.80379	0.000224296	0.00969068	yes	up	43.16	46.86	11.06	47.15	11.07	21.51	5.28	0.85	6.53	14.7	5.27	7.18	30.135	6.635
gene-SRRL	SRRL	serine racemase-like, transcript variant X1	2.667	1.41523	0.000228476	0.00981764	yes	up	7.91	2.1	11.57	12.69	3.2	6.83	2.13	1.99	2.57	1.63	2.64	2.12	7.38333	2.18
gene-BUB1B	BUB1B	BUB1 mitotic checkpoint serine/threonine kinase B	2.227	1.15527	0.000230592	0.00988169	yes	up	2.08	3.54	2.9	2.38	3.34	1.72	1.3	0.65	1.41	0.47	0.33	1.51	2.66	0.945
gene-SOX7	SOX7	SRY-box 7	0.399	-1.32649	0.000233311	0.00997121	yes	down	47.33	33.52	25.44	14.46	57.06	8.7	93.91	47.78	62.79	64.58	46.69	38.41	31.085	59.0267
gene-BRICD5	BRICD5	BRICHOS domain containing 5, transcript variant X1	2.402	1.26427	0.000234136	0.00997534	yes	up	1.26	1.31	1.67	3.12	1.06	1.3	0.27	0.64	1.17	0.47	0.59	0.63	1.62	0.628333
gene-ABCG4	ABCG4	ATP binding cassette subfamily G member 4, transcript variant X1	0.396	-1.3367	0.000242189	0.0102126	yes	down	0.28	0.22	0.09	0.08	0.3	0.11	0.37	0.25	0.48	0.37	0.21	0.39	0.18	0.345
gene-NR0B2	NR0B2	nuclear receptor subfamily 0 group B member 2	0.467	-1.09701	0.000254104	0.010602	yes	down	9.92	9.77	11.96	11.63	12.29	21.64	32.59	18.04	17.84	23.3	22.62	11.54	12.8683	20.9883
gene-LOC121108155	LOC121108155	RUS family member 1-like, transcript variant X1	3.086	1.62562	0.000263621	0.0109413	yes	up	1.76	9.18	1.22	3.67	2.34	7.68	0.95	0.92	0.79	1.5	1.23	0.85	4.30833	1.04
gene-ATP2B2	ATP2B2	ATPase plasma membrane Ca2+ transporting 2, transcript variant X1	0.247	-2.01963	0.000270761	0.0112082	yes	down	0.03	0.14	0.15	0.15	0.27	0.02	0.66	0.54	0.24	0.16	0.19	0.19	0.126667	0.33
gene-LOC101748706	LOC101748706	ATP-dependent DNA helicase Q4-like, transcript variant X1	2.825	1.49808	0.000271787	0.0112213	yes	up	0.51	0.7	0.48	1.32	0.73	0.3	0.27	0.09	0.07	0.24	0.15	0.24	0.673333	0.176667
gene-PTX3	PTX3	pentraxin 3	0.341	-1.55097	0.000284621	0.0116297	yes	down	0.4	1.18	0.45	0.94	2.19	0.64	2.72	0.65	4.5	1.9	1.47	2.01	0.966667	2.20833
gene-GK5	GK5	glycerol kinase 5 (putative)	2.226	1.15422	0.000290451	0.0117767	yes	up	9.13	23.37	28.54	17.88	19.61	36.47	6.26	5.02	7.46	5.4	12.43	12.01	22.5	8.09667
gene-SLC5A9	SLC5A9	solute carrier family 5 member 9, transcript variant X1	0.392	-1.34956	0.000296699	0.0119686	yes	down	0.61	0.67	0.34	1.07	0.83	0.67	1.11	2.13	1.14	0.46	1.16	2.32	0.698333	1.38667
gene-CL2	CL2	liver ribonuclease A	0.434	-1.2029	0.000299138	0.0120363	yes	down	1381.55	1136.33	1177.33	1084.33	631.73	726.94	2879.16	1911.77	1104.4	2359.78	1513.24	882.06	1023.03	1775.07
gene-J6367_mgp12	ND2	NADH dehydrogenase subunit 2	0.476	-1.06982	0.000304125	0.0122059	yes	down	4129.63	3548.27	4216.98	3151.52	9455.54	3440.84	4644.79	11628.6	9620.75	6461.78	4040.91	8230.66	4657.13	7437.92
gene-LOC121111037	LOC121111037	uncharacterized LOC121111037	0.239	-2.0649	0.00031087	0.0123823	yes	down	0.36	0.43	0.25	0.1	0.16	0.1	1.11	0.23	0.62	0.55	1.49	0.4	0.233333	0.733333
gene-DLGAP5	DLGAP5	DLG associated protein	2.087	1.06124	0.000319143	0.012585	yes	up	2.67	3.85	2.07	3.45	5.54	2.77	1.08	0.63	1.63	1.08	0.65	2.63	3.39167	1.28333
gene-LOC121113442	LOC121113442	uncharacterized LOC121113442	3.583	1.8411	0.000323935	0.0127422	yes	up	2.01	1.29	0.53	1.13	0.49	0.47	0.91	0.02	0.44	0.06	0.03	0.42	0.986667	0.313333
gene-GUCY2C	GUCY2C	guanylate cyclase 2C, transcript variant X1	5.763	2.52687	0.000332876	0.0129416	yes	up	4.97	2.67	9.82	13.63	1.4	0.93	1.02	0.71	0.21	0.98	1.32	0.37	5.57	0.768333
gene-SLC35F3	SLC35F3	solute carrier family 35 member F3, transcript variant X1	5.527	2.46641	0.000333094	0.0129416	yes	up	0.11	0.55	0.37	0.63	0.09	0.42	0.02	0.03	0.14	0.04	0.04	0.06	0.361667	0.055
gene-LAPTM4B	LAPTM4B	lysosomal protein transmembrane 4 beta	3.452	1.78734	0.000365372	0.0139495	yes	up	1.67	5.25	0.63	3.84	1.52	1.47	0.39	0.18	0.59	1.25	0.39	0.31	2.39667	0.518333
gene-CORIN	CORIN	corin, serine peptidase, transcript variant X1	0.257	-1.96139	0.000366095	0.0139495	yes	down	0.14	0.09	0.02	0.03	0.1	0.1	0.04	0.15	0.46	0.15	0.38	0.34	0.08	0.253333
gene-LOC101751349	LOC101751349	uncharacterized LOC101751349, transcript variant X1	4.862	2.28144	0.000369527	0.0140252	yes	up	0.39	0.14	0.54	0.25	0.21	0.25	0.08	0.05	0.1	0.04	0	0.02	0.296667	0.0483333
gene-LOC121108605	LOC121108605	uncharacterized LOC121108605	0.418	-1.25767	0.000369853	0.0140252	yes	down	2.02	2.06	3.59	5.95	3.88	5.6	7.7	7.85	6.03	6.02	10.51	3.33	3.85	6.90667
gene-MMEL1	MMEL1	membrane metallo-endopeptidase-like 1, transcript variant X1	0.263	-1.9251	0.000389144	0.0146862	yes	down	0.1	0	0.08	0.07	0.25	0.06	0.12	0.22	0.58	0.28	0.18	0.31	0.0933333	0.281667
gene-STARD4	STARD4	StAR related lipid transfer domain containing 4	2.842	1.50665	0.000390199	0.014691	yes	up	17.2	11.39	35.37	67.96	8.79	18.45	5.62	4.63	8.1	10.87	6.76	8.56	26.5267	7.42333
gene-ALDH1A2	ALDH1A2	aldehyde dehydrogenase 1 family member A2, transcript variant 1	3.256	1.7029	0.000392211	0.0147317	yes	up	2.62	7.94	11.1	4.16	5.62	23.01	1.26	1.76	2.35	1.25	2.27	5.99	9.075	2.48
gene-LOC107049808	LOC107049808	uncharacterized LOC107049808	2.286	1.19269	0.000395113	0.0148055	yes	up	3.85	7.01	3.87	2.49	5.49	2.13	0.52	1.31	1.09	1.95	1.82	1.17	4.14	1.31
gene-LOC101750820	LOC101750820	uncharacterized LOC101750820, transcript variant X1	3.924	1.97225	0.000397205	0.0148416	yes	up	0.08	0.22	0.08	0.06	0.18	0.08	0.01	0.02	0.06	0	0.01	0.05	0.116667	0.025
gene-LOC121106432	LOC121106432	deleted in malignant brain tumors 1 protein-like, transcript variant X1	0.468	-1.09584	0.000398349	0.0148416	yes	down	148.76	127.31	116.84	176.09	102.37	176.95	251.02	200.22	108.65	388.74	209.4	198.95	141.387	226.163
gene-PLCH1	PLCH1	phospholipase C eta 1, transcript variant X2	2.74	1.45403	0.000399588	0.0148416	yes	up	0.8	1.14	0.44	0.64	0.21	0.64	0.11	0.11	0.44	0.12	0.19	0.17	0.645	0.19
gene-KIF18A	KIF18A	kinesin family member 18A, transcript variant X1	3.15	1.65531	0.000410073	0.0151862	yes	up	1.1	1.23	0.6	0.58	1.16	0.3	0.23	0.08	0.33	0.13	0.04	0.46	0.828333	0.211667
gene-MVK	MVK	mevalonate kinase	2.511	1.32832	0.000433577	0.0158325	yes	up	71.26	42.02	120.81	159.32	28.76	74.25	23.09	25.89	20.93	36.48	27.48	19.02	82.7367	25.4817
gene-DNALI1	DNALI1	dynein axonemal light intermediate chain 1	0.405	-1.30458	0.000434536	0.0158325	yes	down	1.07	1.09	1.16	0.65	1.04	0.32	1.62	2.37	1.78	1.21	0.93	2.27	0.888333	1.69667
gene-LOC121113177	LOC121113177	uncharacterized LOC121113177	2.655	1.40856	0.000445279	0.0161527	yes	up	10.16	18.34	16.12	43.13	11.42	25.88	2.49	2.64	6.53	6.64	11.22	7.16	20.8417	6.11333
gene-LOC100859898	LOC100859898	uncharacterized LOC100859898, transcript variant X6	2.783	1.47676	0.000446387	0.0161527	yes	up	0.75	0.76	0.59	0.89	0.25	0.5	0.09	0.1	0.34	0.24	0.22	0.09	0.623333	0.18
gene-LOC107053008	LOC107053008	uncharacterized LOC107053008	2.449	1.29229	0.000462082	0.0166066	yes	up	0.67	1.22	0.54	0.8	0.54	0.38	0.12	0.24	0.29	0.34	0.14	0.16	0.691667	0.215
gene-PLEKHH2	PLEKHH2	pleckstrin homology, MyTH4 and FERM domain containing H2, transcript variant X1	2.402	1.26434	0.000468459	0.0167976	yes	up	2.64	2.26	5.17	5.95	2.27	1.69	0.55	0.39	1.18	0.47	0.66	1.84	3.33	0.848333
gene-LOC121109655	LOC121109655	uncharacterized LOC121109655	0.12	-3.05378	0.000481499	0.0171872	yes	down	0.04	0.52	0.09	0.08	0.73	0.04	0.42	0.67	0.22	4.94	0.07	1.91	0.25	1.37167
gene-CKAP2	CKAP2	cytoskeleton associated protein 2	2.468	1.30346	0.000486945	0.0173035	yes	up	1.63	2	2.03	2.24	3.07	1.44	0.88	0.26	0.52	0.5	0.24	1.59	2.06833	0.665
gene-LOC101752070	LOC101752070	uncharacterized LOC101752070	0.336	-1.57143	0.000493507	0.0174582	yes	down	1.66	0.8	0.55	0.43	0.58	0.8	3.56	0.45	1.39	2.45	1.91	0.61	0.803333	1.72833
gene-FBXO47	FBXO47	F-box protein 47, transcript variant X2	0.157	-2.66948	0.000550579	0.0190823	yes	down	0.07	0	0	0	0.3	0.15	0.27	0.69	0.29	0.66	0.32	0.21	0.0866667	0.406667
gene-NCAPD3	NCAPD3	non-SMC condensin II complex subunit D3, transcript variant X1	2.072	1.05109	0.000551482	0.0190823	yes	up	1.9	2.15	0.98	1.79	2.57	0.83	0.99	0.37	0.51	0.66	0.42	0.92	1.70333	0.645
gene-LOC421935	LOC421935	uncharacterized LOC421935	0.354	-1.49983	0.00057573	0.0197914	yes	down	0.29	0.94	1.5	0.91	1.57	0.21	2.37	1.06	2.12	2.87	1.48	1.75	0.903333	1.94167
gene-SPTB	SPTB	spectrin beta, erythrocytic, transcript variant X1	0.367	-1.44542	0.00057929	0.0198275	yes	down	1.45	0.68	0.74	0.71	0.96	0.75	0.51	3.7	3.06	1.76	0.62	1.53	0.881667	1.86333
gene-LOC112532694	LOC112532694	bone morphogenetic protein 7-like	0.08	-3.65048	0.000581161	0.0198486	yes	down	0.02	0.02	0.02	0	0.02	0	0.06	0.17	0.37	0.06	0.1	0	0.0133333	0.126667
gene-LOC121107375	LOC121107375	uncharacterized LOC121107375, transcript variant X3	4.889	2.28969	0.000601744	0.020332	yes	up	0.32	0.03	0.07	0.14	0.22	0.35	0.04	0.01	0.07	0.02	0.01	0.05	0.188333	0.0333333
gene-KNTC1	KNTC1	kinetochore associated 1, transcript variant X1	2.655	1.40877	0.000603058	0.020333	yes	up	0.67	0.98	0.61	1.49	0.96	0.27	0.45	0.09	0.23	0.28	0.1	0.29	0.83	0.24
gene-GFRA2	GFRA2	GDNF family receptor alpha 2	0.415	-1.26888	0.000604662	0.0203437	yes	down	8.58	8.84	10.18	11.13	6.54	9.42	24.01	12.66	5.8	28.15	15.63	8.5	9.115	15.7917
gene-PBK	PBK	PDZ binding kinase	2.342	1.22787	0.000606463	0.0203609	yes	up	4.89	10.66	6.62	9.11	8.56	3.85	2.46	1.84	1.41	3.78	0.8	3.87	7.28167	2.36
gene-LOC107053887	LOC107053887	uncharacterized LOC107053887, transcript variant X1	0.169	-2.56138	0.00062376	0.0208531	yes	down	0.07	0.08	0.16	0.01	0.05	0.2	0.67	0.47	0.92	0.63	0.01	0.04	0.095	0.456667
gene-SLCO5A1	SLCO5A1	solute carrier organic anion transporter family member 5A1, transcript variant X1	4.508	2.17242	0.000648529	0.0214993	yes	up	0.47	0.15	0.09	0.14	0.07	0.02	0.01	0.01	0.03	0.02	0.03	0.03	0.156667	0.0216667
gene-NCAPG	NCAPG	non-SMC condensin I complex subunit G, transcript variant X1	2.274	1.1853	0.000676378	0.02219	yes	up	1.65	2.55	1.31	2.4	2.66	0.69	0.63	0.42	0.63	0.36	0.4	1.44	1.87667	0.646667
gene-CACNA1D	CACNA1D	calcium voltage-gated channel subunit alpha1 D, transcript variant X1	12.07	3.5934	0.000683687	0.0223833	yes	up	2.08	3.79	2.48	5.16	0.17	9.74	0.02	0.02	0.56	0.9	0.01	0.08	3.90333	0.265
gene-AGR3	AGR3	anterior gradient 3, protein disulphide isomerase family member, transcript variant X1	2.685	1.42474	0.000700994	0.0228553	yes	up	0.48	0.32	0.24	0.88	0.84	0.32	0.07	0.12	0.21	0.16	0.14	0.16	0.513333	0.143333
gene-ADD2	ADD2	adducin 2	0.358	-1.48371	0.000719066	0.0232923	yes	down	1.34	1.31	0.68	1.21	2.05	0.69	0.61	5.68	2.83	2.64	1.04	2.25	1.21333	2.50833
gene-SLC4A1	SLC4A1	solute carrier family 4 member 1 (Diego blood group), transcript variant X2	0.374	-1.41883	0.000720653	0.0232923	yes	down	3.75	3.36	2.53	3.42	5.23	3.43	1.46	10.52	10.75	13.66	2.47	5.58	3.62	7.40667
gene-LOC112530968	LOC112530968	uncharacterized LOC112530968, transcript variant X1	3.211	1.68283	0.000721763	0.0232923	yes	up	0.62	0.29	0.73	0.7	0.1	0.5	0.08	0.12	0.13	0.24	0.03	0.13	0.49	0.121667
gene-LOC121108603	LOC121108603	avidin-related protein 6	5.639	2.49554	0.000770789	0.0244749	yes	up	584.94	120.82	33.09	42.9	49.38	39.98	10.38	30.76	22.13	23.42	9.06	26.57	145.185	20.3867
gene-CHDSD	CHDSD	chicken D-serine dehydratase, transcript variant X1	0.312	-1.68236	0.000786965	0.0248389	yes	down	0.8	0.72	0.79	2.7	0.26	0.38	2.3	3.31	1.63	3.65	1.35	1.21	0.941667	2.24167
gene-DMB1	DMB1	major histocompatibility complex, class II, DM beta 1, transcript variant X1	4.978	2.31568	0.000792532	0.0249004	yes	up	6.08	6.47	9.86	1.53	1.18	0.52	0.16	1.21	0.47	1.72	0.14	0.46	4.27333	0.693333
gene-CENPW	CENPW	centromere protein W, transcript variant X1	2.077	1.05473	0.000800812	0.0250207	yes	up	1.84	3.23	2.39	2.5	4.03	1.59	1.08	0.66	1.21	0.81	0.32	1.44	2.59667	0.92
gene-BARD1	BARD1	BRCA1 associated RING domain 1, transcript variant X1	2.311	1.2086	0.000828889	0.0256751	yes	up	1.12	1.65	0.83	1.83	1.48	0.74	0.66	0.18	0.27	0.48	0.25	0.57	1.275	0.401667
gene-LOC101748203	LOC101748203	GRAM domain-containing protein 3-like, transcript variant X1	0.381	-1.39385	0.000838147	0.0257853	yes	down	0.46	0.47	0.49	0.22	1.07	0.64	0.37	1.17	1.37	0.8	1.3	1.42	0.558333	1.07167
gene-CD200L	CD200L	CD200 molecule-like	3.559	1.83152	0.000849417	0.0260307	yes	up	0.78	1.45	3.43	2.33	1.19	1.32	0.82	0.25	0.28	0.57	0.23	0.07	1.75	0.37
gene-SLC18A2	SLC18A2	solute carrier family 18 member A2, transcript variant X1	0.399	-1.32525	0.000863303	0.0263541	yes	down	0.59	0.25	0.16	0.22	0.69	0.16	0.62	0.72	0.95	0.39	0.44	0.71	0.345	0.638333
gene-HS3ST3A1	HS3ST3A1	heparan sulfate-glucosamine 3-sulfotransferase 3A1	6.776	2.76049	0.000876848	0.0266646	yes	up	0.38	0.33	3.71	0.21	3.65	0.14	0.09	0.15	0.33	0.12	0.08	0.25	1.40333	0.17
gene-INSIG1	INSIG1	insulin induced gene 1	2.618	1.38864	0.00095806	0.0286928	yes	up	279.73	353.22	930.52	1380.34	328.37	747.44	64.78	161.27	167.72	230.36	258.43	323.97	669.937	201.088
gene-SKA3	SKA3	spindle and kinetochore associated complex subunit 3, transcript variant X1	2.792	1.48133	0.000966495	0.0288907	yes	up	2.13	3.17	1.83	3.56	3.14	1.36	1.27	0.37	0.25	1.19	0.17	0.77	2.53167	0.67
gene-IQSEC3	IQSEC3	IQ motif and Sec7 domain 3, transcript variant X1	16.553	4.04904	0.00098371	0.0292945	yes	up	0.03	0.01	0.49	0.27	0.01	1.6	0.05	0.02	0.03	0.03	0	0.02	0.401667	0.025
gene-ICA1	ICA1	islet cell autoantigen 1, transcript variant X3	2.114	1.07975	0.000988298	0.0293759	yes	up	6.45	10.97	12.79	11.12	8.91	10.22	2.62	3.59	8.48	1.03	2.83	4.74	10.0767	3.88167
gene-NSDHL	NSDHL	NAD(P) dependent steroid dehydrogenase-like	2.794	1.48242	0.000991818	0.0294252	yes	up	82.16	65.89	146.87	246.25	23.21	112.67	28.58	24.78	23.49	62.42	26.83	20.95	112.842	31.175
gene-LOC421515	LOC421515	uncharacterized LOC421515, transcript variant X1	0.457	-1.12904	0.000997871	0.029489	yes	down	0.18	0.18	0.19	0.16	0.22	0.14	0.13	0.28	0.5	0.1	0.42	0.44	0.178333	0.311667
gene-DCK2	DCK2	deoxycytidine kinase 2	2.096	1.06798	0.000999564	0.029489	yes	up	6.78	8.77	7.14	8.56	10.03	4.15	4.12	1.96	1.8	3.94	1.06	3.46	7.57167	2.72333
gene-TCFL5	TCFL5	transcription factor like 5, transcript variant X1	3.674	1.87733	0.00103436	0.0299617	yes	up	0.32	0.38	0.16	0.42	0.27	0.19	0.1	0.04	0.17	0.02	0	0.06	0.29	0.065
gene-LOC112532140	LOC112532140	uncharacterized LOC112532140	3.118	1.64077	0.00103453	0.0299617	yes	up	1.43	0.48	0.28	2.24	0.45	0.33	0.13	0.18	0.25	0.14	0.19	0.45	0.868333	0.223333
gene-LOC112530424	LOC112530424	uncharacterized LOC112530424	0.311	-1.68649	0.00110542	0.0315204	yes	down	0.03	0.16	0.11	0.08	0.07	0.07	0.43	0.1	0.37	0.17	0.07	0.18	0.0866667	0.22
gene-LOC107052954	LOC107052954	uncharacterized LOC107052954	6.228	2.63877	0.00110714	0.0315204	yes	up	0.23	0.08	0.25	0.12	0.2	0.15	0	0.02	0	0.07	0	0.04	0.171667	0.0216667
gene-UBE2U	UBE2U	ubiquitin conjugating enzyme E2 U (putative)	2.014	1.01002	0.00111763	0.0317291	yes	up	11.09	20.86	19.92	19.83	21.56	10.78	10.28	3.95	5.01	8.29	3.03	9	17.34	6.59333
gene-FAM196A	FAM196A	family with sequence similarity 196 member A, transcript variant X2	2.288	1.19403	0.00112663	0.0319255	yes	up	1.07	1.57	1.38	1.76	0.43	1.21	0.28	0.18	0.53	0.33	0.5	0.75	1.23667	0.428333
gene-RRM2	RRM2	ribonucleotide reductase regulatory subunit M2	2.547	1.34866	0.00114729	0.0321669	yes	up	7.19	13.48	9.57	20.61	12.44	4.38	5.83	1.67	1.81	5.19	1.25	4.24	11.2783	3.33167
gene-PLS1	PLS1	plastin 1, transcript variant X7	6.95	2.79701	0.00115055	0.0322011	yes	up	0.2	0.28	0.11	0.88	0.18	0.08	0.04	0.05	0.09	0	0.02	0	0.288333	0.0333333
gene-LOC121106851	LOC121106851	predicted GPI-anchored protein 58	3.35	1.74434	0.00119462	0.0331125	yes	up	1.87	0.89	3.2	6.34	3.95	2.29	0.66	0.27	0.11	1.12	1.39	0.51	3.09	0.676667
gene-EPHA1	EPHA1	EPH receptor A1	2.738	1.453	0.00120841	0.0333285	yes	up	3.06	4.48	2.31	5.45	1.98	2.11	0.66	0.3	1.22	2.35	0.51	0.38	3.23167	0.903333
gene-DIAPH3	DIAPH3	diaphanous related formin 3, transcript variant X1	3.124	1.64326	0.00121461	0.0334028	yes	up	0.21	0.29	0.29	0.33	0.62	0.17	0.11	0	0.07	0.1	0.05	0.18	0.318333	0.085
gene-LOC121109150	LOC121109150	uncharacterized LOC121109150, transcript variant X1	0.385	-1.37699	0.00129449	0.0351714	yes	down	0.14	0.18	0.11	0.07	0.4	0.24	0.27	0.23	0.54	0.15	0.51	0.59	0.19	0.381667
gene-MMAB	MMAB	metabolism of cobalamin associated B, transcript variant X1	2.18	1.12466	0.0013561	0.0364952	yes	up	33.74	22.03	48.98	74.49	13.71	27.53	9.08	10.76	13.49	21.12	9.42	10.64	36.7467	12.4183
gene-APOC3	APOC3	apolipoprotein C3	0.432	-1.21061	0.00135706	0.0364952	yes	down	1940.83	1895.15	1957.87	2664.15	488.09	3412.63	3766.21	3755.54	1976.49	3663.82	5404.75	3774.95	2059.79	3723.63
gene-TRIM27.1	TRIM27.1	tripartite motif containing 27.1	0.357	-1.48443	0.00138538	0.0369635	yes	down	1.19	0.94	1.1	1.19	2.32	1.56	0.56	5.68	3.87	3.66	0.79	3.37	1.38333	2.98833
gene-CSRP1	CSRP1	cysteine and glycine rich protein 1, transcript variant X3	2.026	1.01892	0.00139836	0.037101	yes	up	49.64	122.43	56.72	92.34	55.91	81.66	12.25	19.05	32.96	54.61	22.97	33.41	76.45	29.2083
gene-LOC112530123	LOC112530123	uncharacterized LOC112530123, transcript variant X1	0.243	-2.03962	0.00140676	0.0372614	yes	down	0.36	0.35	0	0.13	0.39	0.18	0.97	0.52	0.74	0.3	1.01	0.74	0.235	0.713333
gene-SCD	SCD	stearoyl-CoA desaturase	0.372	-1.42844	0.00141304	0.0373088	yes	down	182.46	73.43	228.77	384.21	68.66	149.64	563.27	439.73	220.02	569.75	267.74	128.7	181.195	364.868
gene-LSS	LSS	lanosterol synthase (2,3-oxidosqualene-lanosterol cyclase)	2.44	1.28705	0.00141327	0.0373088	yes	up	117.49	89.5	219	309.15	38.11	136.85	51.6	43.05	41.55	77.95	35.1	41.16	151.683	48.4017
gene-GP9	GP9	glycoprotein IX platelet	0.409	-1.29097	0.00142148	0.0373795	yes	down	1.2	0.94	0.27	1.37	1.73	0.72	1.36	1.6	4.22	1.7	0.75	2.54	1.03833	2.02833
gene-RHPN1	RHPN1	rhophilin Rho GTPase binding protein 1, transcript variant X1	0.456	-1.13149	0.00143545	0.0375807	yes	down	0.21	0.57	0.57	0.39	0.3	0.66	0.39	0.56	0.78	1.17	0.6	1.2	0.45	0.783333
gene-LOC112532915	LOC112532915	uncharacterized LOC112532915	3.206	1.68078	0.00145347	0.0377365	yes	up	1.8	1.84	1.97	1.17	2.66	1.55	0.69	0	0.85	0.43	0	0.75	1.83167	0.453333
gene-LOC107053670	LOC107053670	uncharacterized LOC107053670, transcript variant X1	0.383	-1.38603	0.00145927	0.0377667	yes	down	4.13	0.82	1.48	4.41	0.82	1.13	2.48	4.92	6.77	4.8	5.74	3.02	2.13167	4.62167
gene-LOC107048987	LOC107048987	putative methyltransferase DDB_G0268948, transcript variant X2	0.434	-1.20546	0.00148152	0.0380313	yes	down	49.38	71.79	16.57	34.11	8.97	21	62.78	51.16	47.04	64.73	49.98	77.68	33.6367	58.895
gene-ITGB3	ITGB3	integrin subunit beta 3	0.487	-1.03754	0.00151578	0.0385974	yes	down	3.47	4.46	3.76	3.08	6.4	3.07	2.76	8.81	9.22	7.71	2.1	7.81	4.04	6.40167
gene-FER1L6	FER1L6	fer-1 like family member 6, transcript variant X1	2.004	1.00288	0.0015194	0.0386274	yes	up	1.13	1.16	0.37	1.21	0.83	0.43	0.4	0.2	0.45	0.27	0.21	0.43	0.855	0.326667
gene-KCNK10	KCNK10	potassium two pore domain channel subfamily K member 10, transcript variant X2	0.343	-1.54527	0.0015458	0.0389852	yes	down	0.1	0.26	0.05	0.13	0.27	0.21	0.24	0.09	0.9	0.31	0.26	0.61	0.17	0.401667
gene-LOC121108875	LOC121108875	uncharacterized LOC121108875, transcript variant X1	2.397	1.26109	0.00159227	0.0396611	yes	up	8.42	9.14	9.96	32.23	13.21	5.87	4.78	3.61	6.8	4.22	3.96	4.25	13.1383	4.60333
gene-FANCG	FANCG	Fanconi anemia complementation group G, transcript variant X1	2.095	1.06717	0.00160947	0.0398469	yes	up	1.32	2.51	1.38	1.35	1.7	0.97	0.76	0.51	0.7	0.53	0.11	0.77	1.53833	0.563333
gene-MYL4	MYL4	myosin, light chain 4, alkali; atrial, embryonic, transcript variant X1	2.713	1.44	0.00161877	0.0398469	yes	up	66.66	78.68	159.73	117.65	70.38	50.4	12.8	5.28	14.8	37.39	22.26	69.94	90.5833	27.0783
gene-LOC101748407	LOC101748407	uncharacterized LOC101748407, transcript variant X1	3.819	1.93302	0.00162188	0.0398469	yes	up	1.81	1.22	2.01	3.67	1.29	3.6	0.55	0.51	0	1.12	0.47	0.04	2.26667	0.448333
gene-MMP28	MMP28	matrix metallopeptidase 28, transcript variant X1	0.391	-1.35452	0.00162827	0.0399192	yes	down	0.35	0.85	0.17	0.63	1	0.54	1.78	1.2	0.68	1.67	0.5	0.77	0.59	1.1
gene-ART7B	ART7B	GPI-anchored ADP-ribosyltransferase	0.483	-1.04847	0.00163833	0.0400536	yes	down	8.45	9.25	7.84	10.8	25.18	14.5	18.83	24.48	34.2	23.37	7.84	12.73	12.67	20.2417
gene-MCM3	MCM3	minichromosome maintenance complex component 3	2.534	1.34133	0.00167476	0.0404516	yes	up	13.07	23.3	6.25	23.82	9.86	7.41	5.37	2.14	1.9	9.18	2.5	3.19	13.9517	4.04667
gene-CDKN1A	CDKN1A	cyclin dependent kinase inhibitor 1A	2.939	1.55516	0.00167584	0.0404516	yes	up	26.11	23	6.97	7.06	2.57	3.5	3.33	2.65	5.16	3.21	1.33	2.31	11.535	2.99833
gene-LOC107049257	LOC107049257	uncharacterized LOC107049257	2.069	1.04878	0.00168579	0.0404844	yes	up	1.72	3.16	1.78	2.85	2.54	2.33	1.34	0.55	1.01	1.22	0.28	0.9	2.39667	0.883333
gene-ATP10B	ATP10B	ATPase phospholipid transporting 10B (putative), transcript variant X1	3.835	1.93922	0.00170702	0.0408986	yes	up	0.32	0.37	0.69	0.31	0.13	1.56	0.01	0.13	0.11	0.09	0.1	0.3	0.563333	0.123333
gene-RGS16	RGS16	regulator of G-protein signaling 16	5.884	2.55678	0.00171502	0.0409661	yes	up	0.15	0.73	0.58	0.14	0.23	0.43	0.04	0.04	0.04	0	0.12	0.05	0.376667	0.0483333
gene-SUOX	SUOX	sulfite oxidase, transcript variant X1	0.395	-1.33833	0.00172448	0.0410573	yes	down	14.77	6.84	8.39	15.41	4.15	2.59	17.87	20.03	14.59	29.01	10.41	7.96	8.69167	16.645
gene-DNA2	DNA2	DNA replication helicase/nuclease 2, transcript variant X1	2.673	1.41852	0.00172737	0.0410573	yes	up	0.82	1.13	0.4	0.9	1.84	0.42	0.29	0.28	0.37	0.19	0.04	0.46	0.918333	0.271667
gene-LOC107053542	LOC107053542	uncharacterized LOC107053542, transcript variant X2	0.357	-1.48562	0.00176572	0.0417359	yes	down	0.08	0.07	0.03	0.06	0.05	0.08	0.15	0.19	0.24	0.07	0.13	0.03	0.0616667	0.135
gene-DCK	DCK	deoxycytidine kinase	2.098	1.06919	0.00177268	0.0417527	yes	up	2.09	3.14	3.15	3.1	2.95	2.91	1.4	0.91	1.24	0.53	0.29	2.22	2.89	1.09833
gene-CDC7	CDC7	cell division cycle 7, transcript variant X6	2.455	1.29554	0.00179323	0.0418235	yes	up	0.82	1.46	0.61	0.7	1.02	0.39	0.47	0.09	0.38	0.19	0.13	0.34	0.833333	0.266667
gene-IFT57	IFT57	intraflagellar transport 57, transcript variant X1	2.253	1.17189	0.00179813	0.0418585	yes	up	38.28	31.13	28.26	77.44	12.7	15.27	11.4	7.73	11.94	12.3	16.41	9.76	33.8467	11.59
gene-LOC101751782	LOC101751782	uncharacterized LOC101751782, transcript variant X2	4.282	2.0983	0.0018006	0.0418585	yes	up	0.31	0.38	0.14	0.48	0.04	0.13	0.1	0	0.06	0.03	0.03	0.03	0.246667	0.0416667
gene-TRPM5	TRPM5	transient receptor potential cation channel, subfamily M, member 5, transcript variant X1	0.356	-1.49062	0.00182064	0.0421519	yes	down	0.75	1.02	0.75	0.95	0.69	2.61	6.04	0.83	1.33	1.94	3.73	1.72	1.12833	2.59833
gene-LOC101751579	LOC101751579	uncharacterized LOC101751579	0.284	-1.81718	0.00182913	0.0421946	yes	down	0.06	0.02	0.08	0.11	0.04	0.03	0.17	0.08	0.05	0.1	0.37	0.17	0.0566667	0.156667
gene-EXFABP	EXFABP	extracellular fatty acid-binding protein	0.472	-1.08343	0.00183049	0.0421946	yes	down	133.52	57.98	68.44	60.12	100.76	47.19	74.85	221.46	213.4	96.54	50.76	119.06	78.0017	129.345
gene-SUSD3	SUSD3	sushi domain containing 3	0.414	-1.27344	0.00186378	0.0427688	yes	down	8.1	4.19	3.8	8.44	6.58	2.83	12.7	2.83	9.06	19.38	12.84	5.59	5.65667	10.4
gene-P4HA3	P4HA3	prolyl 4-hydroxylase subunit alpha 3, transcript variant X1	2.819	1.49542	0.00189087	0.0431462	yes	up	1.25	0.99	2.93	0.85	1.25	2.96	0.17	0.49	0.41	0.49	0.45	1.1	1.705	0.518333
gene-CNTF	CNTF	ciliary neurotrophic factor	2.775	1.47255	0.00190822	0.0434584	yes	up	3.94	7.53	6.95	0.9	1.65	4.3	0.59	1.99	1.26	0.69	1.09	1.56	4.21167	1.19667
gene-LOC121111475	LOC121111475	uncharacterized LOC121111475, transcript variant X1	0.292	-1.77758	0.00192489	0.0434584	yes	down	0.03	0.05	0.07	0.14	0.18	0.05	0.18	0.36	0.14	0.17	0.36	0.07	0.0866667	0.213333
gene-DUSP13	DUSP13	dual specificity phosphatase 13	0.281	-1.83214	0.0019297	0.0434584	yes	down	6.37	1.03	11.5	2.77	1.24	1.43	29.09	5.91	15.23	7.04	6.21	6.81	4.05667	11.715
gene-LOC112532676	LOC112532676	uncharacterized LOC112532676	0.349	-1.51721	0.00193196	0.0434584	yes	down	0.27	0.13	0.13	0.31	0.28	0.39	0.57	0.57	0.45	0.21	0.95	0.52	0.251667	0.545
gene-LOC101748116	LOC101748116	uncharacterized LOC101748116, transcript variant X1	0.232	-2.10739	0.0019466	0.0436	yes	down	0.02	0.1	0	0.07	0.03	0.08	0.27	0.18	0.08	0.24	0.2	0.05	0.05	0.17
gene-IDI2	IDI2	isopentenyl-diphosphate delta isomerase 2, transcript variant X1	2.245	1.16689	0.00200505	0.0445249	yes	up	243.68	226.54	567.03	734.99	132.07	469.53	85.11	152	117.84	177.74	128.34	170.99	395.64	138.67
gene-EVA1B	EVA1B	eva-1 homolog B, transcript variant X2	0.425	-1.23366	0.00202248	0.0446127	yes	down	8.7	3.9	4.49	17.55	11.27	4.49	16.59	5.2	14.16	21.56	21.36	12.64	8.4	15.2517
gene-LOC121109785	LOC121109785	uncharacterized LOC121109785, transcript variant X3	0.242	-2.04402	0.00205593	0.0450283	yes	down	0	0	0.04	0.05	0.03	0.04	0.03	0.02	0.33	0.12	0.03	0.07	0.0266667	0.1
gene-LOC107052622	LOC107052622	uncharacterized LOC107052622, transcript variant X1	0.075	-3.73605	0.00209154	0.0453934	yes	down	0	0.03	0.04	0.02	0	0	0.13	0.04	0.34	0.09	0	0.32	0.015	0.153333
gene-NEIL3	NEIL3	nei like DNA glycosylase 3, transcript variant X1	2.333	1.22191	0.00209372	0.0453934	yes	up	0.58	0.4	0.44	0.61	0.6	0.15	0.14	0.19	0.15	0.1	0.12	0.25	0.463333	0.158333
gene-LOC101751432	LOC101751432	uncharacterized LOC101751432, transcript variant X1	0.314	-1.67021	0.00210081	0.0454387	yes	down	0.4	0.1	0.27	0.25	0.72	0.16	0.15	1.77	1.27	0.22	0.42	0.5	0.316667	0.721667
gene-LOC112532356	LOC112532356	uncharacterized LOC112532356	0.351	-1.51058	0.00213735	0.0460462	yes	down	1.05	1.68	0.75	1.13	1.28	0.36	1.58	3.83	2.48	0.5	3.06	2.57	1.04167	2.33667
gene-FGF19	FGF19	fibroblast growth factor 19	0.251	-1.99202	0.00217151	0.0463826	yes	down	0.07	1.1	0.32	0.03	1.35	1.28	4.31	0.62	3.81	1.01	1.58	1.51	0.691667	2.14
gene-IFI27L2	IFI27L2	interferon, alpha-inducible protein 27-like 2, transcript variant X1	2.558	1.3552	0.0021735	0.0463826	yes	up	1736.29	2949.89	424.89	373.05	744.9	1307.21	589.97	311.87	241.09	503.88	253.15	313.61	1256.04	368.928
gene-LOC101750640	LOC101750640	translation initiation factor IF-2-like, transcript variant X1	2.74	1.45392	0.00218357	0.0464721	yes	up	0.29	0.74	0.54	0.51	0.46	0.76	0.09	0.08	0.18	0.09	0.33	0.43	0.55	0.2
gene-TFPI2	TFPI2	tissue factor pathway inhibitor 2, transcript variant X1	0.486	-1.0405	0.00220068	0.0467733	yes	down	3.12	3.02	2.94	2.69	10.67	4.22	3.85	8.51	10.01	6.93	3.9	8.78	4.44333	6.99667
gene-CDCA7	CDCA7	cell division cycle associated 7, transcript variant X2	2.374	1.24733	0.00223003	0.0471762	yes	up	11.4	18.03	7.03	17.08	8.29	4.82	5.4	1.76	2.1	7.16	1.81	2.6	11.1083	3.47167
gene-LRFN5	LRFN5	leucine rich repeat and fibronectin type III domain containing 5, transcript variant X2	2.396	1.26034	0.00223286	0.0471762	yes	up	8.86	8.28	7.25	18.96	5.33	3.33	0.89	4.06	2.1	3.39	3.65	1.36	8.66833	2.575
gene-LOC112532148	LOC112532148	uncharacterized LOC112532148	0.399	-1.32478	0.00231919	0.0482545	yes	down	0.13	0.59	0.83	0.96	0.19	0.19	0.82	0.51	1.64	0.45	0.56	1.18	0.481667	0.86
gene-STRIP2	STRIP2	striatin interacting protein 2, transcript variant X1	0.454	-1.14014	0.0023233	0.0482764	yes	down	0.2	0.17	0.24	0.15	0.38	0.15	0.21	0.44	0.41	0.31	0.21	0.62	0.215	0.366667
gene-ADH6	ADH6	alcohol dehydrogenase 6 (class V)	0.42	-1.25058	0.00235059	0.0487794	yes	down	376.93	345.69	201.14	264.8	138.09	135.51	844.41	374.46	230.54	537.02	447.05	129.6	243.693	427.18
gene-MCM5	MCM5	minichromosome maintenance complex component 5	2.225	1.15354	0.00235615	0.0488266	yes	up	21.02	35.63	10.52	33.35	13.47	12.21	8.92	4.61	4.15	13.86	3.99	6.73	21.0333	7.04333
gene-LOXL4	LOXL4	lysyl oxidase like 4	0.337	-1.56777	0.00238179	0.048977	yes	down	0.31	0.16	0.63	0.72	0.11	0.65	0.83	1.47	1.09	1.07	0.17	1.55	0.43	1.03
gene-LOC121110369	LOC121110369	uncharacterized LOC121110369, transcript variant X1	0.409	-1.28986	0.00239549	0.0491947	yes	down	0.23	0.05	0.15	0.21	0.09	0.06	0.19	0.17	0.4	0.11	0.19	0.53	0.131667	0.265
gene-LOC101752163	LOC101752163	uncharacterized LOC101752163, transcript variant X2	3.216	1.6852	0.00241633	0.0495582	yes	up	0.93	2.41	0.17	3.01	0.58	2.48	0.34	0.24	0.58	0.06	0.2	0.57	1.59667	0.331667
gene-ADGRL3	ADGRL3	adhesion G protein-coupled receptor L3, transcript variant X1	0.49	-1.0295	0.00243795	0.0498724	yes	down	1.76	0.42	0.59	0.49	0.64	0.78	1.07	1.36	2.96	1.05	0.9	0.91	0.78	1.375
gene-KIAA0101	KIAA0101	KIAA0101	2.25	1.1702	0.00251627	0.0507215	yes	up	44.49	32.27	84.64	97.61	34.46	46.32	15.72	17.86	13.88	41.02	13.14	20.42	56.6317	20.34
gene-MSC	MSC	musculin, transcript variant X2	0.417	-1.26158	0.00255205	0.0510829	yes	down	0.86	1.03	0.71	0.37	2.72	1.05	1.27	1.75	3.36	3.1	1.21	1.22	1.12333	1.985
gene-BUB1	BUB1	BUB1 mitotic checkpoint serine/threonine kinase	2.046	1.0329	0.00261757	0.0520649	yes	up	2.04	4.07	1.99	2.72	3.22	3.01	2.35	0.61	1.15	0.75	0.41	1.1	2.84167	1.06167
gene-LOC107051936	LOC107051936	uncharacterized LOC107051936	0.493	-1.01894	0.00263425	0.0522527	yes	down	1.34	1.09	1.02	0.67	2.26	1.5	1.02	1.59	3.14	0.87	2.73	3.28	1.31333	2.105
gene-DMTN	DMTN	dematin actin binding protein, transcript variant X3	0.434	-1.20532	0.00263692	0.0522527	yes	down	2.62	4.2	3.46	3.33	6.48	3.45	2.09	14.35	8.46	7	1.66	8.76	3.92333	7.05333
gene-LOC121111494	LOC121111494	uncharacterized LOC121111494	0.162	-2.62341	0.00280243	0.0547773	yes	down	0.01	0.04	0.04	0	0	0.01	0.18	0.04	0.14	0.01	0.09	0.05	0.0166667	0.085
gene-LOC107054459	LOC107054459	PHD finger protein 7-like	19.982	4.32066	0.00281887	0.0549628	yes	up	0.13	0	0	0.34	0.29	0.06	0	0	0	0.03	0	0	0.136667	0.005
gene-LOC107049357	LOC107049357	uncharacterized LOC107049357, transcript variant X2	0.256	-1.96493	0.00285683	0.0553616	yes	down	0.15	0.32	0.06	0.48	0.27	1.76	0.39	0.55	1.83	0.94	3.17	2.83	0.506667	1.61833
gene-NRGN	NRGN	neurogranin (protein kinase C substrate, RC3), transcript variant X1	0.492	-1.02315	0.00287902	0.0555873	yes	down	4.87	2.21	3.55	3.45	4	4.46	6.37	7.33	3.29	7.9	4.67	4.91	3.75667	5.745
gene-TENM2	TENM2	teneurin transmembrane protein 2, transcript variant X2	3.502	1.80798	0.00301337	0.0572721	yes	up	3.22	1.31	2.64	6.18	4.17	5.8	0.65	0.35	0.29	0.2	1.47	2.4	3.88667	0.893333
gene-LOC100859272	LOC100859272	WAP four-disulfide core domain protein 2-like, transcript variant X1	0.401	-1.31978	0.00310181	0.058671	yes	down	0.57	3.26	0.92	0.64	3.94	1.73	4.03	2.28	5.08	4.23	3.11	2.24	1.84333	3.495
gene-LOC107054034	LOC107054034	uncharacterized LOC107054034	2.486	1.31389	0.00319542	0.0599397	yes	up	24.14	16.84	40.29	52.05	7.66	22.59	5.12	8.8	9.8	16.54	7.18	3.43	27.2617	8.47833
gene-FDPS	FDPS	farnesyl diphosphate synthase	3.578	1.839	0.00320315	0.0599724	yes	up	479.35	286.59	790.57	1134.85	82.13	441.94	67.08	112.77	81.58	284.54	78.14	67.59	535.905	115.283
gene-FRMPD2	FRMPD2	FERM and PDZ domain containing 2, transcript variant X1	0.315	-1.66453	0.00320475	0.0599724	yes	down	0.3	0.24	0.03	0.2	0.12	0.07	1.49	0.52	0.35	0.21	0.25	0.23	0.16	0.508333
gene-LOC107054748	LOC107054748	uncharacterized LOC107054748	0.419	-1.25358	0.00322253	0.0602339	yes	down	0.4	0.11	0.27	0.21	0.53	0.18	0.4	0.46	1.04	0.14	0.57	0.62	0.283333	0.538333
gene-LOC101748044	LOC101748044	maestro heat-like repeat-containing protein family member 2B, transcript variant X1	22.545	4.49473	0.00323786	1	yes	up	0	0.05	0.1	0	0.17	0.09	0	0	0	0	0	0	0.0683333	0
gene-LOC121110062	LOC121110062	uncharacterized LOC121110062	0.256	-1.9645	0.00324735	0.0605547	yes	down	0.07	0.07	0.07	0.15	0.7	0.22	0.39	0.41	1.67	0.41	0.32	0.8	0.213333	0.666667
gene-SLC2A5	SLC2A5	solute carrier family 2 member 5, transcript variant X1	0.435	-1.19968	0.00331904	0.0614567	yes	down	2.76	4.11	1.74	1.74	1.74	1.71	8.65	3.71	2.33	5.15	4.42	1.89	2.3	4.35833
gene-ANXA13	ANXA13	annexin A13, transcript variant X1	2.423	1.27701	0.00333364	0.0616547	yes	up	3.11	3.89	2.83	3.02	11.83	2.33	0.67	0.61	3.24	0.97	1.24	2.15	4.50167	1.48
gene-MAD2L1BP	MAD2L1BP	MAD2L1 binding protein	2.009	1.00635	0.00334472	0.0617874	yes	up	0.35	0.69	0.46	0.77	0.71	0.61	0.24	0.12	0.26	0.22	0.26	0.26	0.598333	0.226667
gene-PTGER2	PTGER2	prostaglandin E receptor 2	2.213	1.14606	0.00335226	0.0618544	yes	up	2.27	1.18	2.86	3.54	2.54	1.89	0.63	0.93	1.03	0.65	0.29	1.65	2.38	0.863333
gene-DDO	DDO	D-aspartate oxidase, transcript variant X1	0.382	-1.38929	0.00339469	0.0623193	yes	down	1.38	1.65	0.67	2.96	1.18	1.15	7.31	1.49	1.82	3.4	2.64	0.8	1.49833	2.91
gene-MKI67	MKI67	marker of proliferation Ki-67, transcript variant X2	2.439	1.28621	0.00339716	0.0623193	yes	up	2.25	3.39	1.96	3.88	5.98	1.83	1.04	0.26	1.53	0.48	0.35	2.73	3.215	1.065
gene-IGFALS	IGFALS	insulin like growth factor binding protein acid labile subunit	0.472	-1.08211	0.0034319	0.0627817	yes	down	53.85	25.93	30.78	54.3	14.17	17.39	61.75	44.08	41.36	66.41	72.62	28.57	32.7367	52.465
gene-EXO1	EXO1	exonuclease 1, transcript variant X1	2.258	1.17533	0.0034948	0.0633754	yes	up	0.52	0.88	0.27	0.54	0.93	0.37	0.27	0.18	0.19	0.17	0.08	0.27	0.585	0.193333
gene-LOC107052152	LOC107052152	microtubule-associated protein 1S-like	0.216	-2.20784	0.00351975	0.0637547	yes	down	0	0.51	0.35	0	0	0.34	1.33	0.54	0.6	0.73	0.59	0.38	0.2	0.695
gene-LOC101751658	LOC101751658	uncharacterized LOC101751658	0.464	-1.10698	0.00352502	0.063777	yes	down	2.45	0.84	0.91	2.29	1.35	0.53	1.98	1.95	3.22	1.13	3.8	1.81	1.395	2.315
gene-CHIA	CHIA	chitinase, acidic	0.215	-2.21503	0.00354776	0.0640419	yes	down	146.59	145.03	148.48	38.83	7.07	15.74	219.15	33.86	327.85	434.68	485.66	338.95	83.6233	306.692
gene-GPR27	GPR27	G protein-coupled receptor 27	2.639	1.4	0.00356242	0.0640871	yes	up	1.65	3.41	0.4	4.39	0.95	1.51	0.5	0.34	1.12	0.59	0.72	0.36	2.05167	0.605
gene-LOC424577	LOC424577	Kruppel-like factor 1 (erythroid)-like	0.475	-1.07325	0.00360321	0.0644542	yes	down	5.35	2.93	3.36	3.63	5.66	2.53	3	11.98	8.72	6.62	2.19	5.06	3.91	6.26167
gene-POLQ	POLQ	DNA polymerase theta, transcript variant X1	2.491	1.31661	0.00371454	0.0656146	yes	up	0.21	0.47	0.38	0.39	0.87	0.24	0.06	0.06	0.21	0.06	0.14	0.32	0.426667	0.141667
gene-PLEKHN1	PLEKHN1	pleckstrin homology domain containing N1	2.139	1.09666	0.00371621	0.0656146	yes	up	3.33	4.43	2.62	3.33	1.48	1.54	0.42	0.87	1.68	1.36	1.3	0.41	2.78833	1.00667
gene-DUOX1	DUOX1	dual oxidase 1, transcript variant X2	0.264	-1.92267	0.00372309	0.0656335	yes	down	0.1	0.03	0.12	0.03	0.06	0	0.28	0.03	0.22	0.09	0.19	0.19	0.0566667	0.166667
gene-LOC121110080	LOC121110080	uncharacterized LOC121110080	2.158	1.10995	0.00375338	0.0660203	yes	up	3.73	14.76	11.25	21.34	9.19	13.86	3.45	1.39	5.62	4.3	7.27	4.93	12.355	4.49333
gene-LOC101750423	LOC101750423	synaptotagmin-5-like	0.218	-2.1955	0.00376233	0.0660488	yes	down	0.02	0.08	0	0.04	0.07	0.04	0.03	0.06	0.36	0.05	0.21	0.26	0.0416667	0.161667
gene-LOC101750148	LOC101750148	probable DNA double-strand break repair Rad50 ATPase-like	6.154	2.62142	0.00379422	0.0663694	yes	up	0.12	0.08	0.14	0.1	0.01	0.03	0.01	0.01	0	0	0.01	0.03	0.08	0.01
gene-LOC107050775	LOC107050775	epidermal growth factor receptor kinase substrate 8-like protein 3, transcript variant X1	0.21	-2.25091	0.00380356	0.0664244	yes	down	0.45	0.5	0.49	0.6	6.57	0.59	0.57	4.22	6.91	8.77	5.45	5.81	1.53333	5.28833
gene-GFI1B	GFI1B	growth factor independent 1B transcriptional repressor, transcript variant X2	0.455	-1.13558	0.0038151	0.0664274	yes	down	0.29	0.4	0.22	0.39	0.56	0.21	0.19	1.01	1.1	0.27	0.43	0.75	0.345	0.625
gene-CYP1A1	CYP1A1	cytochrome P450, family 1, subfamily A, polypeptide 1	0.32	-1.64187	0.00382149	0.0664274	yes	down	1.9	0.78	4.06	2.4	0.24	1.11	9.37	2.37	2.98	6.19	2.96	1.53	1.74833	4.23333
gene-FNDC1	FNDC1	fibronectin type III domain containing 1	0.397	-1.3331	0.00382695	0.0664276	yes	down	0.22	0.48	0.19	0.29	0.54	0.24	0.39	0.46	0.45	1.41	0.12	0.89	0.326667	0.62
gene-KIF23	KIF23	kinesin family member 23, transcript variant X1	2.265	1.17932	0.00383814	0.0664759	yes	up	2.06	3.34	1.82	3.24	4.13	1.32	1.36	0.43	1.02	0.58	0.21	2.01	2.65167	0.935
gene-MELK	MELK	maternal embryonic leucine zipper kinase	2.334	1.22309	0.00386786	0.0667893	yes	up	1.07	1.05	0.43	0.98	1.24	0.52	0.48	0.33	0.41	0.14	0.06	0.39	0.881667	0.301667
gene-ARMH4	ARMH4	armadillo like helical domain containing 4, transcript variant X1	2.516	1.3311	0.00388544	0.0667893	yes	up	0.34	2.15	0.65	0.5	0.71	0.49	0.16	0.3	0.36	0.37	0.06	0.22	0.806667	0.245
gene-CENPE	CENPE	centromere protein E, transcript variant X1	2.732	1.45018	0.0039186	0.0672069	yes	up	0.66	0.95	0.68	0.84	1.39	0.56	0.29	0.04	0.24	0.06	0.1	0.76	0.846667	0.248333
gene-TGM3	TGM3	transglutaminase 3, transcript variant X1	0.418	-1.25993	0.00394619	0.0675337	yes	down	0.46	1.21	0.86	0.49	0.99	1.43	1.84	0.46	4.55	0.77	1.62	1.51	0.906667	1.79167
gene-PTGR2	PTGR2	prostaglandin reductase 2	2.459	1.29781	0.00395081	0.0675396	yes	up	3.68	14.91	3.35	14.95	9.36	8.86	7.23	1.18	2.15	1.62	2.56	1.92	9.185	2.77667
gene-CACNA1B	CACNA1B	calcium voltage-gated channel subunit alpha1 B, transcript variant X3	3.216	1.68522	0.00406536	0.06905	yes	up	0.16	0.1	0.11	0.15	0.05	0.04	0.04	0	0.04	0.01	0.01	0.05	0.101667	0.025
gene-MID1IP1	MID1IP1	MID1 interacting protein 1	0.401	-1.31892	0.00408172	0.0691153	yes	down	147.47	69.54	89.66	42.86	97.42	38.32	236.59	151.54	313.32	150.27	70.45	23.48	80.8783	157.608
gene-LOC112530214	LOC112530214	uncharacterized LOC112530214, transcript variant X2	0.462	-1.11446	0.00413448	0.0696373	yes	down	0.23	0.19	0.09	0.09	0.33	0.1	0.19	0.15	0.66	0.16	0.29	0.35	0.171667	0.3
gene-MGAT4D	MGAT4D	MGAT4 family member D	0.359	-1.4779	0.00422178	0.0706444	yes	down	0.3	0.31	0.24	0.06	0.27	0.06	0.31	0.19	0.96	0.32	0.2	0.8	0.206667	0.463333
gene-MISP	MISP	mitotic spindle positioning, transcript variant X1	0.491	-1.02489	0.00426917	0.0711364	yes	down	3.79	4.25	3.83	2.88	6.41	3.21	2.35	12.02	8.79	5.48	2.45	6.74	4.06167	6.305
gene-LOC121107403	LOC121107403	uncharacterized LOC121107403, transcript variant X1	0.345	-1.53653	0.00427468	0.0711429	yes	down	0.61	0.12	0.62	0.31	2.49	1.16	1	1.82	3.31	1.94	0.99	2.42	0.885	1.91333
gene-TNFRSF6B	TNFRSF6B	TNF receptor superfamily member 6b, transcript variant X1	3.338	1.73899	0.00429819	0.0713194	yes	up	10.96	1.6	1.77	0.52	2.93	0.86	0.4	0.36	0.72	1.23	0.65	0.89	3.10667	0.708333
gene-DDX23	DDX23	DEAD-box helicase 23, transcript variant X1	2.015	1.01078	0.00430817	0.0714099	yes	up	4.84	6.41	5.4	10	3.48	4.52	0.77	1.35	1.76	2.76	2.51	4.37	5.775	2.25333
gene-SELE	SELE	selectin E, transcript variant X5	0.444	-1.17147	0.00440254	0.0726695	yes	down	0.37	0.37	0.29	0.37	0.7	0.36	0.57	0.99	1.03	0.38	0.15	1.18	0.41	0.716667
gene-TSPAN32	TSPAN32	tetraspanin 32, transcript variant X1	0.416	-1.26393	0.00443163	0.0728729	yes	down	0.31	0.28	0.1	0.1	0.49	0.22	0.21	0.7	0.66	0.48	0.2	0.48	0.25	0.455
gene-LOC112533025	LOC112533025	uncharacterized LOC112533025	0.179	-2.48303	0.00443868	0.0728855	yes	down	0	0	0	0.01	0	0	0.01	0.01	0.05	0.01	0.01	0.01	0.00166667	0.0166667
gene-FAM184B	FAM184B	family with sequence similarity 184 member B, transcript variant X1	3.55	1.82771	0.00451883	0.0736662	yes	up	0.08	0.24	0.19	0.4	0.16	0.13	0.09	0	0.06	0.03	0.02	0.07	0.2	0.045
gene-S100A12	S100A12	S100 calcium binding protein A12	0.432	-1.21155	0.00452547	0.0736889	yes	down	49.4	33.53	30.19	18.05	40.75	40.93	16.13	96.12	143.06	34	20.76	96.74	35.475	67.8017
gene-LOC107052495	LOC107052495	uncharacterized LOC107052495	0.188	-2.41407	0.00452954	0.0736889	yes	down	0.06	0.11	0	0.17	0.18	0.17	0.09	0.33	0.65	0.79	0	1.08	0.115	0.49
gene-ACTG2	ACTG2	actin, gamma 2, smooth muscle, enteric	2.775	1.47263	0.00455981	0.0741051	yes	up	1.84	16.29	2.14	2.19	6.85	4.04	0.75	1.18	2.65	1.21	0.52	3.15	5.55833	1.57667
gene-IL8L2	IL8L2	interleukin 8-like 2	0.388	-1.36564	0.004598	0.0744861	yes	down	1.15	0.72	1.07	0.45	0.48	0.3	1.61	1.91	2.82	0.53	0.59	1.12	0.695	1.43
gene-FAXC	FAXC	failed axon connections homolog	2.059	1.04168	0.00460209	0.0744861	yes	up	0.13	0.3	0.11	0.15	0.26	0.22	0.03	0.08	0.1	0.08	0.06	0.09	0.195	0.0733333
gene-APOLD1	APOLD1	apolipoprotein L domain containing 1	0.427	-1.22809	0.00461594	0.0746338	yes	down	0.81	0.52	0.8	0.79	1.76	0.68	0.99	3.53	2.01	0.73	0.57	1.68	0.893333	1.585
gene-LOC107051858	LOC107051858	uncharacterized LOC107051858	0.405	-1.30297	0.00472745	0.0755775	yes	down	1.42	0.31	0.77	0.7	0.68	0.27	0.78	1.92	1.96	0.76	1.79	0.7	0.691667	1.31833
gene-FAM83D	FAM83D	family with sequence similarity 83, member D	2.126	1.08809	0.00473983	0.0755775	yes	up	0.33	0.76	0.47	0.6	1.21	0.43	0.17	0.13	0.19	0.34	0.18	0.34	0.633333	0.225
gene-LOC112530287	LOC112530287	mothers against decapentaplegic homolog 6-like	0.368	-1.44296	0.00474085	0.0755775	yes	down	0.96	1.7	1.13	0.06	1.96	0.68	2.92	2.17	4.76	1	0.96	2.01	1.08167	2.30333
gene-LOC112532657	LOC112532657	uncharacterized LOC112532657, transcript variant X2	2.53	1.33891	0.00475363	0.0755775	yes	up	0.38	0.2	0.1	0.43	0.15	0.13	0.04	0.03	0.13	0.03	0.02	0.21	0.231667	0.0766667
gene-HHLA2	HHLA2	HERV-H LTR-associating 2, transcript variant X6	2.145	1.10066	0.00475906	0.0755775	yes	up	72.59	61.98	72.93	203.78	22.92	66.13	28.16	19.46	25.9	35.88	45.29	23.21	83.3883	29.65
gene-IL18BP	IL18BP	interleukin 18 binding protein, transcript variant X1	2.185	1.12747	0.00485326	0.0762939	yes	up	7.87	4.25	3.38	2.56	2.15	3.41	1.09	1.09	1.17	2.04	1.39	1.65	3.93667	1.405
gene-LOC101747644	LOC101747644	uncharacterized LOC101747644	0.447	-1.16102	0.0048785	0.0765315	yes	down	0.46	0.65	0.35	0.78	0.31	0.85	2.26	1.94	0.63	0.99	1.15	0.95	0.566667	1.32
gene-TAL1	TAL1	TAL bHLH transcription factor 1, erythroid differentiation factor	0.459	-1.12338	0.00493151	0.0769053	yes	down	4.94	4.09	3.39	6.08	13.91	3.82	3.57	18.84	15	7.76	4.14	9.59	6.03833	9.81667
gene-GZMA	GZMA	granzyme A	2.337	1.22458	0.00495755	0.0771592	yes	up	47.8	25.97	11.57	82.81	87.24	44.45	12.07	8.68	17.51	34.23	6.58	18.99	49.9733	16.3433
gene-ASPM	ASPM	abnormal spindle microtubule assembly, transcript variant X1	2.439	1.28614	0.00504914	0.0781233	yes	up	0.73	1.53	0.64	1.28	2.15	0.75	0.32	0.06	0.54	0.21	0.16	1.04	1.18	0.388333
gene-ART7C	ART7C	erythroblast NAD--arginine ADP-ribosyltransferase-like	0.262	-1.93419	0.00505744	0.0781753	yes	down	6.92	10.37	13.28	7.66	17.38	16.37	1.82	72.36	103.17	43.44	6.82	7.93	11.9967	39.2567
gene-ADGRG7	ADGRG7	adhesion G protein-coupled receptor G7, transcript variant X1	16.093	4.00837	0.00508205	1	yes	up	0	0.15	0.25	0.34	0	0.27	0	0.04	0	0	0	0	0.168333	0.00666667
gene-NCAPG2	NCAPG2	non-SMC condensin II complex subunit G2, transcript variant X1	2.238	1.16239	0.00512593	0.078772	yes	up	0.36	0.77	0.47	0.44	0.77	0.34	0.31	0.05	0.07	0.18	0.11	0.34	0.525	0.176667
gene-SLC30A2	SLC30A2	solute carrier family 30 member 2	0.091	-3.4637	0.00517291	0.079165	yes	down	0	0.26	0.28	0	0	0.07	0.1	0.13	2.69	0.05	2.57	0	0.101667	0.923333
gene-CENPM	CENPM	centromere protein M	2.685	1.42511	0.00520088	0.0793838	yes	up	1.94	0.98	0.7	2.27	1.14	1.61	0.44	0.46	0.1	0.81	0.22	0.55	1.44	0.43
gene-LOC430303	LOC430303	low-density lipoprotein receptor-related protein 2-like, transcript variant X1	0.188	-2.41107	0.00528407	0.0802661	yes	down	0.01	0.08	0.02	0.01	0.07	0	0.02	0.21	0.44	0.03	0.08	0.03	0.0316667	0.135
gene-CAPN13	CAPN13	calpain 13, transcript variant X1	3.357	1.74735	0.00532012	0.0806202	yes	up	6.72	1.84	0.81	4.26	1.45	0.27	0.39	0.09	1.33	0.96	0.6	0.29	2.55833	0.61
gene-LOC107053112	LOC107053112	uncharacterized LOC107053112, transcript variant X2	2.261	1.17712	0.00534491	0.0808795	yes	up	0.5	0.34	0.42	0.28	0.63	0.7	0.22	0.18	0.25	0.08	0.03	0.26	0.478333	0.17
gene-PRSS12	PRSS12	serine protease 12	5.927	2.56736	0.00536945	0.0810182	yes	up	0.01	0.15	0.05	0.05	0.11	0.08	0	0.01	0.01	0.02	0.01	0	0.075	0.00833333
gene-TNFAIP6	TNFAIP6	TNF alpha induced protein 6, transcript variant X1	6.367	2.67066	0.00540207	0.0814327	yes	up	0.24	0.16	0.29	1.1	0.1	0.43	0.18	0	0	0.04	0.04	0	0.386667	0.0433333
gene-ARFGEF3	ARFGEF3	ARFGEF family member 3, transcript variant X1	3.286	1.71642	0.00542021	0.0816284	yes	up	0.3	1.3	0.07	0.63	0.18	0.31	0.06	0.05	0.43	0.05	0.04	0.07	0.465	0.116667
gene-LOC121106520	LOC121106520	uncharacterized LOC121106520	4.69	2.22953	0.00548558	0.0820736	yes	up	1.04	1.2	3.23	3.59	0.26	1.45	0.41	0.06	0	0.11	1.26	0.04	1.795	0.313333
gene-KCNB1	KCNB1	potassium voltage-gated channel subfamily B member 1, transcript variant X6	2.222	1.1521	0.00553624	0.0825892	yes	up	0.14	0.18	0.1	0.19	0.32	0.12	0.06	0.02	0.12	0.03	0.02	0.09	0.175	0.0566667
gene-TGM4	TGM4	transglutaminase 4, transcript variant X1	3.04	1.60414	0.00571449	0.0840756	yes	up	6.81	2.7	0.97	0.42	1.25	0.64	0.44	0.3	0.9	0.91	0.28	0.48	2.13167	0.551667
gene-GJA3	GJA3	gap junction protein alpha 3	0.488	-1.03599	0.0057152	0.0840756	yes	down	0.38	0.21	0.13	0.06	0.43	0.12	0.16	0.23	0.41	0.39	0.09	0.32	0.221667	0.266667
gene-LOC121111633	LOC121111633	uncharacterized LOC121111633	0.419	-1.25576	0.00572372	0.0840756	yes	down	0.19	0.08	0.12	0.15	0.18	0.24	0.13	0.22	0.63	0.23	0.1	0.57	0.16	0.313333
gene-KCTD14	KCTD14	potassium channel tetramerization domain containing 14	2.108	1.07566	0.0058782	0.0855795	yes	up	10.55	10.6	16.86	18.49	3.62	8.57	5.91	3.29	3.64	5.9	4.16	2.15	11.4483	4.175
gene-LOC112531157	LOC112531157	uncharacterized LOC112531157, transcript variant X2	0.351	-1.51064	0.00588608	0.0855795	yes	down	0.46	0.58	0.19	0.42	0.18	0.97	1.59	1.34	1.64	0.69	0.62	0.12	0.466667	1
gene-LOC112532339	LOC112532339	uncharacterized LOC112532339	10.398	3.37827	0.00592193	0.0859114	yes	up	0.1	0.13	0.09	0.11	0.01	0	0.02	0.01	0	0	0	0	0.0733333	0.005
gene-TRIM39.1	TRIM39.1	tripartite motif containing 39.1	0.177	-2.49429	0.00596218	0.0861791	yes	down	0	0.06	0.12	0	0.07	0.13	0.05	0.47	0.38	0.13	0.15	0.45	0.0633333	0.271667
gene-PTTG2	PTTG2	pituitary tumor-transforming 2, transcript variant 1	2.047	1.03333	0.00600425	0.0863704	yes	up	2.3	7.18	3.07	4.61	8.48	2.68	2.72	1.11	1.46	1.94	0.94	2.16	4.72	1.72167
gene-DNAJC6	DNAJC6	DnaJ heat shock protein family (Hsp40) member C6, transcript variant X1	0.348	-1.52371	0.00612361	0.0873574	yes	down	0.89	0.69	0.23	0.85	0.23	0.23	3.41	0.72	0.61	0.87	0.68	0.31	0.52	1.1
gene-LOC107054931	LOC107054931	uncharacterized LOC107054931, transcript variant X1	0.231	-2.11468	0.0061439	0.0874468	yes	down	0.1	0.05	0	0.05	0.03	0.06	0.15	0.08	0.24	0.02	0.17	0.26	0.0483333	0.153333
gene-LOC121107328	LOC121107328	uncharacterized LOC121107328	2.067	1.04729	0.00621847	0.0882699	yes	up	0.27	0.4	0.37	0.24	0.4	0.34	0.27	0.08	0.17	0.09	0.07	0.06	0.336667	0.123333
gene-ITGB4	ITGB4	integrin subunit beta 4, transcript variant X1	0.416	-1.26446	0.00626828	0.0887379	yes	down	0.32	0.47	0.49	0.64	1.79	0.79	0.32	1.59	1.86	1.69	0.8	1.26	0.75	1.25333
gene-MTFR2	MTFR2	mitochondrial fission regulator 2, transcript variant X1	2.173	1.11978	0.00628944	0.0888784	yes	up	0.63	1.15	1.06	0.7	1.19	0.6	0.45	0.22	0.36	0.37	0.04	0.5	0.888333	0.323333
gene-GGT2	GGT2	gamma-glutamyltransferase 2, transcript variant X1	2.292	1.19684	0.00632696	0.0891756	yes	up	0.52	1.27	0.78	0.51	0.44	0.32	0.17	0.27	0.09	0.28	0.17	0.25	0.64	0.205
gene-USH1C	USH1C	USH1 protein network component harmonin, transcript variant X3	2.719	1.44311	0.00633926	0.089242	yes	up	2.96	1.6	0.86	2.25	0.65	0.64	0.83	0.02	0.6	0.29	0.36	0.5	1.49333	0.433333
gene-SCNN1B	SCNN1B	sodium channel epithelial 1 beta subunit, transcript variant X1	3.561	1.83223	0.00634339	0.089242	yes	up	2.85	0.45	0.19	0.77	0.3	0.46	0.03	0.24	0.33	0.24	0.16	0.19	0.836667	0.198333
gene-GJA5	GJA5	gap junction protein alpha 5, transcript variant X2	0.496	-1.01035	0.00663255	0.0922748	yes	down	1.54	1.13	1.65	1.35	3.69	1.22	4.37	2.25	3.29	2.66	0.66	3.02	1.76333	2.70833
gene-THBS4	THBS4	thrombospondin 4	2.275	1.1859	0.00664066	0.0922748	yes	up	0.46	0.48	0.2	0.43	0.45	0.38	0.04	0.07	0.21	0.12	0.24	0.15	0.4	0.138333
gene-LOC121107838	LOC121107838	uncharacterized LOC121107838	0.287	-1.80051	0.00677457	0.0938059	yes	down	0.05	0.01	0.03	0.03	0.09	0.04	0.15	0.15	0.09	0.01	0.08	0.21	0.0416667	0.115
gene-UNC5A	UNC5A	unc-5 netrin receptor A	2.614	1.38644	0.00690825	0.0951569	yes	up	0.32	0.42	0.76	1.51	1.07	0.73	0.13	0.14	0.08	0.55	0.28	0.19	0.801667	0.228333
gene-LOC107054090	LOC107054090	uncharacterized LOC107054090, transcript variant X1	0.448	-1.15979	0.00707664	0.0970538	yes	down	0.05	0.06	0.03	0.06	0.09	0.07	0.03	0.14	0.11	0.05	0.14	0.14	0.06	0.101667
gene-LOC121106938	LOC121106938	uncharacterized LOC121106938	6.298	2.655	0.00710362	0.0973338	yes	up	0.1	0.4	0.13	0.09	0.05	0.06	0.05	0.04	0	0	0	0	0.138333	0.015
gene-AOX1	AOX1	aldehyde oxidase 1, transcript variant X1	2.336	1.22408	0.00721298	0.0979637	yes	up	2.49	6.12	2.48	5.71	0.78	1.88	1.29	0.99	2.38	0.26	1.06	0.82	3.24333	1.13333
gene-CARNS1	CARNS1	carnosine synthase 1, transcript variant X1	0.194	-2.36409	0.00728494	0.0987965	yes	down	0.03	0	0.04	0.03	0.11	0.04	0.14	0.26	0.22	0.18	0.05	0	0.0416667	0.141667
gene-ARHGEF38	ARHGEF38	Rho guanine nucleotide exchange factor 38	0.35	-1.51564	0.00733079	0.0990162	yes	down	0.07	0.04	0.24	0.22	0.2	0.68	0.67	0.64	0.27	0.22	0.73	0.71	0.241667	0.54
gene-TESMIN	TESMIN	testis expressed metallothionein like protein, transcript variant X3	2.113	1.07906	0.00733245	0.0990162	yes	up	1.51	2.72	1.89	0.9	2.04	1.7	0.39	0.28	1.04	0.27	0.97	1.41	1.79333	0.726667
gene-KIF2C	KIF2C	kinesin family member 2C, transcript variant X1	2.015	1.01111	0.00738235	0.0996051	yes	up	1.17	1.98	1.05	1.7	2.26	0.83	0.71	0.28	0.94	0.4	0.14	1.09	1.49833	0.593333
gene-POU3F3	POU3F3	POU class 3 homeobox 3, transcript variant X1	0.096	-3.38621	0.00740539	1	yes	down	0	0.05	0	0	0	0	0.05	0.1	0.12	0.05	0.06	0	0.00833333	0.0633333
gene-TTLL6	TTLL6	tubulin tyrosine ligase like 6, transcript variant X1	0.478	-1.06564	0.00763302	0.102376	yes	down	0.32	0.28	0.2	0.18	0.47	0.34	0.42	0.38	0.79	0.68	0.27	0.24	0.298333	0.463333
gene-PTPN5	PTPN5	protein tyrosine phosphatase, non-receptor type 5, transcript variant X10	0.401	-1.32005	0.00775318	0.103548	yes	down	0.37	0.68	1.38	1.52	2.88	0.7	1.6	1.21	4.25	3.62	0.91	3.44	1.255	2.505
gene-LOC101749016	LOC101749016	uncharacterized LOC101749016, transcript variant X2	4.959	2.31018	0.0077761	0.103679	yes	up	0.02	0.08	0.02	0.01	0.05	0.01	0.01	0	0.02	0	0	0	0.0316667	0.005
gene-LOC121109578	LOC121109578	uncharacterized LOC121109578	7.912	2.98408	0.00782957	1	yes	up	0.17	0.11	0.51	0.11	0.42	0.22	0	0	0	0	0.05	0.11	0.256667	0.0266667
gene-IGF1	IGF1	insulin like growth factor 1	0.101	-3.31337	0.00801176	1	yes	down	0	0.12	0.13	0	0	0	0.3	0.12	0.81	0.5	0.45	0	0.0416667	0.363333
gene-LOC101752250	LOC101752250	cell surface glycoprotein CD200 receptor 1-A-like, transcript variant X1	2.309	1.20725	0.0080381	0.105742	yes	up	0.05	0.32	0.11	0.04	0.39	0.1	0.05	0.04	0.11	0.05	0.03	0.08	0.168333	0.06
gene-TNNC1	TNNC1	troponin C1, slow skeletal and cardiac type	0.427	-1.22768	0.00811594	0.10624	yes	down	18.24	15.13	26.86	24.33	22.97	96.38	39.63	55.95	41.13	115.85	34.93	94.21	33.985	63.6167
gene-PRODH	PRODH	proline dehydrogenase 1	0.451	-1.1503	0.00817048	0.106601	yes	down	2.15	1.76	0.7	0.59	1.86	1.31	1.09	4.6	3.41	2.4	0.73	1.89	1.395	2.35333
gene-LOC107057173	LOC107057173	endogenous retrovirus group K member 8 Gag polyprotein-like, transcript variant X1	0.413	-1.27483	0.00821615	0.106932	yes	down	15.2	8.69	10.6	18.69	61.38	25.52	27.57	49.84	110.69	47.17	14.26	15.3	23.3467	44.1383
gene-IL12B	IL12B	interleukin 12B, transcript variant X1	0.484	-1.04587	0.00825757	0.107294	yes	down	0.8	0.82	0.5	1.33	1.02	0.99	0.86	0.87	2.2	0.36	0.73	1.81	0.91	1.13833
gene-COL8A2	COL8A2	collagen type VIII alpha 2 chain	0.401	-1.32005	0.00829227	0.107568	yes	down	0.06	0.15	0.09	0.16	0.36	0.15	0.15	0.16	0.82	0.16	0.16	0.52	0.161667	0.328333
gene-LOC112533001	LOC112533001	uncharacterized LOC112533001, transcript variant X1	2.231	1.15789	0.0084837	0.109156	yes	up	0.2	0.19	0.05	0.14	0.26	0.1	0.03	0.06	0.09	0.03	0.02	0.1	0.156667	0.055
gene-LOC112532355	LOC112532355	uncharacterized LOC112532355, transcript variant X2	0.322	-1.63621	0.0085309	0.109347	yes	down	3.65	0.62	1.81	4.63	5.61	0.97	6.64	1.93	13.55	3.02	8.19	11.21	2.88167	7.42333
gene-CHST9	CHST9	carbohydrate sulfotransferase 9, transcript variant X2	0.396	-1.33751	0.0085854	0.109906	yes	down	0.34	0.19	0.29	0.25	0.3	0.29	0.12	0.34	1.26	0.83	0.25	0.56	0.276667	0.56
gene-LOC121110380	LOC121110380	uncharacterized LOC121110380, transcript variant X1	2.666	1.41488	0.00859896	0.109906	yes	up	0.18	0.28	0.09	0.38	0.74	0.23	0.06	0.05	0.19	0.13	0.07	0.06	0.316667	0.0933333
gene-LTBP2	LTBP2	latent transforming growth factor beta binding protein 2, transcript variant X1	2.609	1.38353	0.008615	0.109906	yes	up	0.81	1.05	0.5	4.33	0.59	0.29	0.55	0.22	0.53	0.3	0.3	0.38	1.26167	0.38
gene-ART1L1	ART1L1	ADP-ribosyltransferase 1 like 1	2.282	1.19022	0.00862539	0.109906	yes	up	13.19	3.02	3.22	4.22	4.08	2.57	2.56	1.31	1.57	3.08	0.41	2.23	5.05	1.86
gene-LOC121106822	LOC121106822	zinc finger CCCH domain-containing protein 11A-like, transcript variant X1	0.499	-1.00283	0.00882937	0.111606	yes	down	0.33	1.11	0.63	0.34	1.38	0.57	0.9	0.92	1.43	0.59	1.63	0.93	0.726667	1.06667
gene-CCDC57	CCDC57	coiled-coil domain containing 57, transcript variant X3	0.391	-1.35517	0.00890963	0.112172	yes	down	0.71	0.29	1.17	1.28	0.1	2.11	0.56	4.2	1.67	1.46	1.79	2.72	0.943333	2.06667
gene-EN1	EN1	engrailed homeobox 1	0.204	-2.29042	0.00901689	0.113122	yes	down	0.08	0.07	0.12	0	0	0	0.06	0.11	0.32	0.18	0.27	0.12	0.045	0.176667
gene-LOC112533004	LOC112533004	uncharacterized LOC112533004	0.322	-1.63301	0.0091402	0.114229	yes	down	0.05	0.04	0.02	0.03	0.08	0.01	0.1	0.08	0.14	0.02	0.09	0.1	0.0383333	0.0883333
gene-PPP1R1C	PPP1R1C	protein phosphatase 1 regulatory inhibitor subunit 1C, transcript variant X3	0.479	-1.06318	0.00916505	0.114229	yes	down	0.65	0.28	0.53	0.44	0.54	0.61	0.62	1.06	0.96	1.27	0.56	0.58	0.508333	0.841667
gene-LOC121107320	LOC121107320	endogenous retrovirus group K member 10 Gag polyprotein-like	0.22	-2.18133	0.00917661	0.114229	yes	down	0.08	0.07	0.04	0.06	0.08	0	0.03	0.12	0.49	0.16	0.41	0.08	0.055	0.215
gene-LOC101749471	LOC101749471	uncharacterized LOC101749471	0.433	-1.20819	0.00918141	0.114229	yes	down	3.14	4.98	3.45	0.77	0.42	1.49	7.11	10.29	7.62	3.48	5.05	4.68	2.375	6.37167
gene-CRLF2	CRLF2	cytokine receptor-like factor 2, transcript variant X2	0.463	-1.11223	0.0092432	0.114818	yes	down	0.49	0.55	0.17	0.36	0.37	0.3	1.52	0.28	0.59	0.54	0.76	0.57	0.373333	0.71
gene-LOC121107725	LOC121107725	PHD finger protein 7-like, transcript variant X1	0.42	-1.2529	0.00926172	0.114957	yes	down	0.21	0.2	0.06	0.13	0.2	0	0.2	0.2	0.18	0.31	0.19	0.37	0.133333	0.241667
gene-LOC107054738	LOC107054738	uncharacterized LOC107054738, transcript variant X1	2.396	1.26034	0.00935836	0.115522	yes	up	0.8	0.96	1.08	0.71	0.31	0.56	0.1	0.23	0.2	0.07	0.15	0.57	0.736667	0.22
gene-LOC121108704	LOC121108704	apical junction molecule-like, transcript variant X1	0.149	-2.75066	0.00944621	0.116122	yes	down	0.09	0.31	0	0.11	0.23	0	1.54	0.57	1.42	0.12	0.04	0	0.123333	0.615
gene-TCTN2	TCTN2	tectonic family member 2, transcript variant X1	0.443	-1.17352	0.00946407	0.116122	yes	down	0.47	2.71	2.65	2.71	2.12	0.79	3.4	5.69	5.1	2.19	1.81	1.31	1.90833	3.25
gene-LOC121107208	LOC121107208	uncharacterized LOC121107208, transcript variant X1	2.243	1.16515	0.00947096	0.116122	yes	up	0.28	0.68	0.55	0.34	0.37	0.22	0.09	0.3	0.12	0.08	0.05	0.2	0.406667	0.14
gene-LOC107054716	LOC107054716	uncharacterized LOC107054716, transcript variant X1	2.021	1.01493	0.00947307	0.116122	yes	up	25.57	15.46	29.64	22.23	54.87	18.11	20.79	9.71	16.17	17.67	8.03	15.79	27.6467	14.6933
gene-LOC121111359	LOC121111359	uncharacterized LOC121111359, transcript variant X1	10.997	3.45906	0.00950374	1	yes	up	0.01	0.03	0.07	0.01	0.01	0.01	0	0	0	0	0	0.01	0.0233333	0.00166667
gene-LOC112531764	LOC112531764	uncharacterized LOC112531764	0.497	-1.00737	0.00966946	0.117708	yes	down	0.12	0.08	0.29	0.1	0.33	0.14	0.3	0.18	0.28	0.17	0.36	0.36	0.176667	0.275
gene-RHAG	RHAG	Rh associated glycoprotein	0.378	-1.4044	0.00972258	0.118082	yes	down	0.86	0.4	0.21	0.95	0.67	0.74	0.49	3.07	1.98	0.87	0.28	1.16	0.638333	1.30833
gene-A2ML1	A2ML1	alpha-2-macroglobulin-like 1, transcript variant X1	0.317	-1.65972	0.0100001	0.12016	yes	down	0.14	0.22	0.05	0.01	0.11	0.09	0.38	0.02	0.61	0.07	0.37	0.24	0.103333	0.281667
gene-LOC121107747	LOC121107747	uncharacterized LOC121107747, transcript variant X1	0.411	-1.28121	0.0101542	0.121293	yes	down	0.11	0.06	0.08	0.05	0.07	0.05	0.19	0.08	0.28	0.11	0.09	0.05	0.07	0.133333
gene-RAB39A	RAB39A	RAB39A, member RAS oncogene family	2.128	1.08972	0.0101735	0.121323	yes	up	0.3	0.72	0.36	0.78	1.67	0.95	0.14	0.37	0.51	0.19	0.17	0.37	0.796667	0.291667
gene-PANX2	PANX2	pannexin 2, transcript variant X1	2.353	1.23448	0.0102952	0.122129	yes	up	6.43	0.6	1.56	4.21	0.21	0.15	0.35	1.03	0.64	1.19	0.37	0.42	2.19333	0.666667
gene-LOC112533553	LOC112533553	discoidin domain receptor tyrosine kinase 1, transcript variant X1	2.752	1.46038	0.0103108	0.122179	yes	up	4.77	0.24	8.49	0.96	3.91	0.86	0.77	0.95	1.03	0.65	0.53	1.22	3.205	0.858333
gene-MTFP1	MTFP1	mitochondrial fission process 1, transcript variant X1	44.989	5.4915	0.0103189	0.122179	yes	up	0	3.31	4.9	0.1	0	0.23	0	0.22	0	0	0	0	1.42333	0.0366667
gene-NUSAP1	NUSAP1	nucleolar and spindle associated protein 1	2.246	1.16755	0.0103226	0.122179	yes	up	2.58	3.72	2.25	3.64	5.06	1.83	1.5	0.32	0.66	0.65	0.36	3.2	3.18	1.115
gene-MCU	MCU	mitochondrial calcium uniporter, transcript variant X1	6.323	2.66057	0.0103515	0.122308	yes	up	0.61	0.75	0.56	0.4	0	0	0.08	0.04	0.07	0	0	0.11	0.386667	0.05
gene-LOC769174	LOC769174	C-type lectin-like receptor variant	0.443	-1.17453	0.0103588	0.122308	yes	down	0.52	0.57	0.44	0.43	0.68	0.6	0.3	0.84	2	0.81	0.23	1.83	0.54	1.00167
gene-EPB42	EPB42	erythrocyte membrane protein band 4.2	0.245	-2.02987	0.0107401	0.125021	yes	down	0.48	0.52	0	0.14	0.14	0.3	0.03	1.3	2.1	0.59	0.09	1.14	0.263333	0.875
gene-FDFT1	FDFT1	farnesyl-diphosphate farnesyltransferase 1	2.892	1.53228	0.0107839	0.125111	yes	up	229.89	137.84	463.69	550.6	59.55	253.09	50.95	65.16	70.7	182.34	44.03	43.17	282.443	76.0583
gene-CYP26A1	CYP26A1	cytochrome P450 family 26 subfamily A member 1	0.169	-2.56547	0.010794	1	yes	down	0	0.05	0.03	0	0.18	0	0.09	0.32	0.29	0.09	0.05	0.41	0.0433333	0.208333
gene-CIT	CIT	citron rho-interacting serine/threonine kinase, transcript variant X2	2.028	1.01987	0.01092	0.126047	yes	up	0.25	0.34	0.27	0.36	0.58	0.13	0.13	0.09	0.16	0.06	0.04	0.26	0.321667	0.123333
gene-LOC112533164	LOC112533164	uncharacterized LOC112533164, transcript variant X1	2.699	1.43226	0.0109392	0.126161	yes	up	0.02	0.05	0.04	0.15	0.15	0.15	0.01	0.01	0.04	0.05	0.03	0.03	0.0933333	0.0283333
gene-SNTG1	SNTG1	syntrophin gamma 1, transcript variant X1	0.287	-1.80281	0.0112802	0.129111	yes	down	0.03	0.01	0.07	0.06	0.09	0.01	0.01	0.23	0.15	0.06	0.06	0.21	0.045	0.12
gene-LOC121109966	LOC121109966	uncharacterized LOC121109966, transcript variant X1	0.489	-1.03082	0.0113523	0.129776	yes	down	2.61	1.56	3.14	3	1.94	2.43	4.96	1.11	4.14	2.44	7.72	2.45	2.44667	3.80333
gene-GNG13	GNG13	G protein subunit gamma 13, transcript variant X2	3.501	1.8079	0.0113584	0.129776	yes	up	0.66	0.22	0.19	0.73	0.54	0.18	0	0.11	0.31	0.09	0.33	0.1	0.42	0.156667
gene-LOC121111361	LOC121111361	uncharacterized LOC121111361, transcript variant X1	2.575	1.3645	0.0114895	0.130426	yes	up	0.69	0.37	0.6	1.37	0.23	0.89	0.08	0.05	0.17	0.3	0.2	0.51	0.691667	0.218333
gene-LOC107053324	LOC107053324	T-cell surface glycoprotein CD8 alpha chain-like	6.116	2.61248	0.0116256	1	yes	up	0.25	0.52	0.19	0.68	0.65	0.18	0.14	0	0.19	0	0	0	0.411667	0.055
gene-CENPI	CENPI	centromere protein I	2.375	1.24776	0.0116722	0.131743	yes	up	0.62	0.98	0.74	0.83	1.12	0.32	0.35	0.07	0.25	0.23	0.02	0.6	0.768333	0.253333
gene-TNFRSF14	TNFRSF14	tumor necrosis factor receptor superfamily, member 14, transcript variant X1	0.4	-1.32245	0.0117041	0.131987	yes	down	0.17	0.19	0.14	0.38	0.22	0.18	0.6	0.49	0.31	0.48	0.3	0.12	0.213333	0.383333
gene-GABRR2	GABRR2	gamma-aminobutyric acid type A receptor rho2 subunit, transcript variant X1	0.257	-1.96175	0.0118124	0.132569	yes	down	2.62	0.69	1.15	5.67	4.63	0.08	0.19	11.77	6.81	8.11	7.67	9.43	2.47333	7.33
gene-CDHR5	CDHR5	cadherin related family member 5	2.192	1.13219	0.0118264	0.132632	yes	up	10.99	3.6	15.05	9.87	4.76	10.19	7.58	2.32	1.91	1.73	3.92	1.61	9.07667	3.17833
gene-LOC107054061	LOC107054061	uncharacterized LOC107054061, transcript variant X2	0.171	-2.54512	0.0118521	0.132646	yes	down	0	0.05	0	0.06	0.12	0.11	0.72	0.15	0.06	0.09	0.09	0.12	0.0566667	0.205
gene-RASEF	RASEF	RAS and EF-hand domain containing, transcript variant X1	4.947	2.30667	0.0118622	0.132657	yes	up	0.04	0.13	0.06	0.08	0.1	0.25	0.03	0	0.04	0	0	0.06	0.11	0.0216667
gene-LOC121107760	LOC121107760	uncharacterized LOC121107760	2.048	1.03456	0.0118896	0.13287	yes	up	0.21	0.12	0.07	0.15	0.14	0.11	0.05	0.06	0.03	0.06	0.04	0.05	0.133333	0.0483333
gene-HTR2A	HTR2A	5-hydroxytryptamine receptor 2A	0.406	-1.30098	0.0119125	0.133031	yes	down	0.09	0.15	0.07	0.11	0.5	0.17	0.46	0.34	0.47	0.11	0.19	0.27	0.181667	0.306667
gene-NEU3	NEU3	neuraminidase 3, transcript variant X1	2.147	1.10231	0.0119306	0.133046	yes	up	6.9	5.35	20.85	3.86	6.45	12.53	1.94	4.32	4.22	1.48	2.38	7.12	9.32333	3.57667
gene-CCDC146	CCDC146	coiled-coil domain containing 146, transcript variant X2	2.315	1.21097	0.0119644	0.13318	yes	up	0.69	0.38	0.18	2.63	0.79	0.34	0.14	0.04	0.14	0.7	0.08	0.36	0.835	0.243333
gene-LOC121110138	LOC121110138	uncharacterized LOC121110138	0.485	-1.04372	0.0119813	0.13318	yes	down	0.31	0.37	0.26	0.13	0.64	0.15	0.68	0.31	0.4	0.3	0.67	0.5	0.31	0.476667
gene-THRSP	THRSP	thyroid hormone responsive	0.34	-1.55568	0.0120326	0.133243	yes	down	410.35	102.22	889.91	813.12	263.81	230.76	2388.83	928.58	535.15	1102.69	580.55	659.5	451.695	1032.55
gene-LOC101749752	LOC101749752	uncharacterized LOC101749752, transcript variant X6	0.496	-1.012	0.0121832	0.134534	yes	down	0.08	0.12	0.09	0.08	0.09	0.07	0.16	0.14	0.23	0.07	0.13	0.1	0.0883333	0.138333
gene-ERC2	ERC2	ELKS/RAB6-interacting/CAST family member 2, transcript variant X7	3.05	1.60858	0.0122803	0.135134	yes	up	0.06	0.11	0.07	0.13	0.1	0.03	0.01	0	0.05	0.02	0.03	0.02	0.0833333	0.0216667
gene-E2F7	E2F7	E2F transcription factor 7, transcript variant X1	2.158	1.10993	0.0123388	0.135402	yes	up	0.33	0.46	0.24	0.4	0.44	0.17	0.2	0.05	0.15	0.13	0.01	0.2	0.34	0.123333
gene-LOC112529933	LOC112529933	Ig heavy chain V region 914-like	10.472	3.38843	0.0123552	0.135487	yes	up	19.2	2.24	2.68	1.88	3.54	0	0	0	0	2.24	0	0	4.92333	0.373333
gene-FGFBP2	FGFBP2	fibroblast growth factor binding protein 2	6.373	2.67206	0.0123722	1	yes	up	0.88	0.64	0.39	0.1	0.1	0.67	0.15	0.09	0	0	0	0.1	0.463333	0.0566667
gene-CCL19	CCL19	C-C motif chemokine ligand 19	2.357	1.23701	0.0124969	0.136568	yes	up	107.53	53.65	8.89	26.39	17.11	27.54	18.07	6.9	12.82	24.92	6.17	9.14	40.185	13.0033
gene-LOC121111218	LOC121111218	uncharacterized LOC121111218, transcript variant X1	0.362	-1.4657	0.012528	0.136813	yes	down	0.07	0.06	0.18	0.38	0.18	0	0.24	0.17	0.35	0.19	0.48	0.46	0.145	0.315
gene-ANKS4B	ANKS4B	ankyrin repeat and sterile alpha motif domain containing 4B	2.015	1.01098	0.012611	0.137283	yes	up	1.68	2.76	1.63	1.83	0.87	1.14	0.49	0.69	0.48	1.26	0.44	0.32	1.65167	0.613333
gene-KIAA0319	KIAA0319	KIAA0319, transcript variant X2	2.062	1.04419	0.0126212	0.137283	yes	up	0.45	0.51	0.3	0.26	0.27	0.17	0.14	0.12	0.21	0.02	0.1	0.15	0.326667	0.123333
gene-LOC121108968	LOC121108968	adhesion G protein-coupled receptor L1-like	0.325	-1.62118	0.0127346	0.137722	yes	down	0.73	1.27	0.1	0.61	0.76	0.51	2.36	0	1.28	2.97	1.26	1.33	0.663333	1.53333
gene-HMMR	HMMR	hyaluronan mediated motility receptor, transcript variant X2	2.263	1.17807	0.0127506	0.137722	yes	up	1.1	1.67	1.02	1.62	2.41	0.84	0.54	0.07	0.73	0.3	0.14	1.33	1.44333	0.518333
gene-GIPC3	GIPC3	GIPC PDZ domain containing family member 3	7.381	2.88381	0.0129316	1	yes	up	0.22	0.21	0.44	0.15	0.15	0.15	0.06	0	0	0	0.06	0	0.22	0.02
gene-LCT	LCT	lactase	2.515	1.33029	0.0130047	0.139989	yes	up	0.08	0.21	0.07	0.31	0.08	0.09	0.03	0.05	0.09	0.03	0.03	0.04	0.14	0.045
gene-LOC107054940	LOC107054940	uncharacterized LOC107054940	0.416	-1.26397	0.0134578	0.143209	yes	down	0.63	0.58	1.54	2.04	1.53	0.97	2.14	1.4	2.09	0.53	6.21	0.79	1.215	2.19333
gene-CPNE7	CPNE7	copine VII	8.058	3.01045	0.0134889	1	yes	up	0.2	0.09	0	0.13	0.1	0.13	0	0	0.03	0.03	0	0	0.108333	0.01
gene-MUC4	MUC4	mucin 4, cell surface associated, transcript variant X1	0.379	-1.39989	0.0135066	0.143632	yes	down	0.02	0.01	0.04	0.02	0.03	0.01	0.06	0.07	0.02	0.06	0.03	0.03	0.0216667	0.045
gene-SOSTDC1	SOSTDC1	sclerostin domain containing 1	2.695	1.43054	0.013533	0.143719	yes	up	3.61	3.26	2.03	1.5	2.88	1.27	1.43	0.17	2.02	0.36	0.04	0.36	2.425	0.73
gene-IFNA3	IFNA3	interferon	0.04	-4.64999	0.0135559	1	yes	down	0.06	0	0	0	0	0	0.05	1.44	0	0	0.33	1.1	0.01	0.486667
gene-LOC107055385	LOC107055385	uncharacterized LOC107055385, transcript variant X2	2.195	1.13405	0.0142499	0.148735	yes	up	0.34	0.53	0.41	0.79	0.7	0.16	0.08	0.11	0.26	0.22	0.05	0.35	0.488333	0.178333
gene-LOC121109934	LOC121109934	uncharacterized LOC121109934	0.059	-4.07224	0.0146356	1	yes	down	0	0	0	0	0	0	0.02	0	0.04	0	0	0.03	0	0.015
gene-LAMA2	LAMA2	laminin subunit alpha 2, transcript variant X1	0.438	-1.1906	0.0149625	0.153838	yes	down	0.14	0.1	0.14	0.09	0.34	0.12	0.06	0.28	0.36	0.1	0.19	0.7	0.155	0.281667
gene-SLC51AL	SLC51AL	organic solute transporter subunit alpha-like	2.151	1.10481	0.0149879	0.153898	yes	up	3.34	7.14	2.37	5.71	2.11	2.47	0.41	0.56	1.22	0.85	3.25	1.94	3.85667	1.37167
gene-TBC1D9	TBC1D9	TBC1 domain family member 9, transcript variant X1	2.013	1.00906	0.0150273	0.154203	yes	up	11.71	22.34	15.54	8.67	6.1	20.92	5.06	4.86	7.65	4.52	9.29	1.2	14.2133	5.43
gene-CHST4	CHST4	carbohydrate (N-acetylglucosamine 6-O) sulfotransferase 4, transcript variant X1	0.311	-1.683	0.0153197	0.156683	yes	down	0.64	0.12	0.17	0	0.2	0.08	0.18	0.79	0.38	0.2	1.05	0.26	0.201667	0.476667
gene-LOC101747255	LOC101747255	serologically defined colon cancer antigen 3 homolog	0.134	-2.90403	0.0155074	1	yes	down	0.06	0	0.12	0	0	0	0.04	0.32	0.06	0.18	0.25	0.11	0.03	0.16
gene-LOC101750551	LOC101750551	uncharacterized LOC101750551	0.444	-1.17239	0.0155138	0.157863	yes	down	0.96	0.46	0.46	1	1.43	1.15	4.1	0.92	2.28	1	0.83	0.39	0.91	1.58667
gene-GNAT3	GNAT3	G protein subunit alpha transducin 3, transcript variant X1	3.316	1.72948	0.0155345	0.157972	yes	up	1.84	1.11	0.63	2.52	0.12	0.18	0.18	0.1	0.36	0	0.51	0.58	1.06667	0.288333
gene-SEMA3G	SEMA3G	semaphorin 3G	0.453	-1.14267	0.0155954	0.158368	yes	down	0.4	0.32	0.09	0.21	1.36	0.39	0.6	0.87	0.96	0.78	0.39	0.98	0.461667	0.763333
gene-LOC112532307	LOC112532307	uncharacterized LOC112532307	2.21	1.14436	0.0156998	0.15904	yes	up	0.09	0.12	0.06	0.15	0.15	0.06	0.03	0.02	0.03	0.03	0.05	0.07	0.105	0.0383333
gene-WFDC2	WFDC2	WAP four-disulfide core domain 2, transcript variant X1	0.266	-1.9106	0.0158425	0.15987	yes	down	0.05	0.07	0.03	0	0.05	0.08	0.27	0.1	0.11	0.06	0.22	0.03	0.0466667	0.131667
gene-LRRCC1	LRRCC1	leucine rich repeat and coiled-coil centrosomal protein 1, transcript variant X4	2.071	1.05047	0.0159104	0.160063	yes	up	1.27	1.16	0.84	0.75	1.49	0.46	0.28	0.07	0.64	0.2	0.28	0.9	0.995	0.395
gene-FAM46D	FAM46D	family with sequence similarity 46 member D, transcript variant X2	0.406	-1.29953	0.0159705	0.160344	yes	down	0.06	0.29	0.18	0.55	0.32	0.42	0.6	0.91	0.73	0.24	0.42	0.48	0.303333	0.563333
gene-CYP2C18	CYP2C18	cytochrome P450 family 2 subfamily C member 18	0.475	-1.07394	0.0160078	0.160475	yes	down	30.89	56.99	157.43	220.27	36.21	82.54	149.69	91.75	162.1	170.04	272.91	115.05	97.3883	160.257
gene-LOC428525	LOC428525	histamine H3 receptor-like, transcript variant X1	2.017	1.01199	0.0160832	0.160761	yes	up	1.91	0.88	0.47	0.85	0.74	0.6	0.22	0.51	0.55	0.28	0.27	0.28	0.908333	0.351667
gene-CYP1A2	CYP1A2	cytochrome P450, family 1, subfamily A, polypeptide 2	0.352	-1.50649	0.0162283	0.1617	yes	down	34.4	25.8	120.51	70.94	15.44	39.8	247.92	60.77	71.51	198.01	51.79	46.61	51.1483	112.768
gene-CMYA5	CMYA5	cardiomyopathy associated 5, transcript variant X1	2.465	1.30133	0.0164784	0.163471	yes	up	0.06	0.11	0.08	0.15	0.29	0.13	0.02	0.05	0.09	0	0.02	0.09	0.136667	0.045
gene-LOC107054405	LOC107054405	uncharacterized LOC107054405, transcript variant X6	3.403	1.76675	0.0166377	0.164356	yes	up	0.05	0.03	0.01	0.01	0.02	0.03	0.01	0.01	0.01	0.01	0	0	0.025	0.00666667
gene-LOC121110362	LOC121110362	uncharacterized LOC121110362, transcript variant X1	2.109	1.07622	0.0166521	0.164356	yes	up	53.03	34.99	20.1	121.55	57.35	159.16	24.11	17.6	27.64	24.14	47.98	30.31	74.3633	28.63
gene-FOXO6	FOXO6	forkhead box O6	0.353	-1.50242	0.0169608	0.166069	yes	down	0.02	0.02	0.05	0.08	0.27	0.05	0.09	0.21	0.36	0.14	0.14	0.11	0.0816667	0.175
gene-LOC121109412	LOC121109412	endogenous retrovirus group K member 25 Pol protein-like, transcript variant X2	0.454	-1.13768	0.0170193	0.166538	yes	down	0.49	0.67	0.81	0.76	0.86	0.26	0.14	1.65	1.57	0.44	1.76	0.54	0.641667	1.01667
gene-LOC121108621	LOC121108621	uncharacterized LOC121108621	2.445	1.28984	0.0170306	0.166546	yes	up	0.28	0.34	0.11	0.16	0.25	0.14	0.05	0.06	0.12	0	0.04	0.16	0.213333	0.0716667
gene-LOC101751423	LOC101751423	uncharacterized LOC101751423	2.077	1.05446	0.0170705	0.16682	yes	up	3.59	2.2	4.93	2.74	9.63	3.28	3.1	2.02	3.19	0.39	1.84	4.16	4.395	2.45
gene-LOC112531568	LOC112531568	uncharacterized LOC112531568, transcript variant X1	0.475	-1.07343	0.0170854	0.16682	yes	down	0.31	0.15	0.3	0.84	0.22	0.15	0.31	0.32	1	0.27	0.67	0.67	0.328333	0.54
gene-LOC121107137	LOC121107137	maestro heat-like repeat-containing protein family member 2B	2.205	1.14061	0.0171052	0.166863	yes	up	1.25	7.7	5.61	2.68	0.99	2.61	0.76	0.49	0.86	1.83	1.1	2.4	3.47333	1.24
gene-CLDN2	CLDN2	claudin 2	2.215	1.14705	0.0173088	0.167792	yes	up	35.19	29.47	20.02	26.2	6.05	9.52	14.69	3.79	6.65	11.43	4.67	1.95	21.075	7.19667
gene-SERPINB12	SERPINB12	serpin family B member 12	0.361	-1.4691	0.0173704	0.168205	yes	down	0.25	0.32	0.21	0.12	0.35	0.21	0.22	0.39	1.03	0.59	0	1.07	0.243333	0.55
gene-LOC121108850	LOC121108850	uncharacterized LOC121108850, transcript variant X1	2.656	1.40923	0.0174458	0.168529	yes	up	0.04	0.06	0.01	0.07	0.07	0.03	0.01	0.02	0.02	0	0.02	0.02	0.0466667	0.015
gene-MGAM	MGAM	maltase-glucoamylase (alpha-glucosidase), transcript variant X1	4.307	2.10653	0.0174932	0.168617	yes	up	0.23	0.04	0.04	0.04	0.32	0.04	0.03	0.01	0	0.04	0	0.04	0.118333	0.02
gene-KIF15	KIF15	kinesin family member 15, transcript variant X1	2.076	1.05374	0.0174983	0.168617	yes	up	1.27	1.91	0.72	1.91	2.57	0.88	0.67	0.16	0.72	0.35	0.16	1.5	1.54333	0.593333
gene-ANGPT1L	ANGPT1L	angiopoietin-related protein 1-like, transcript variant X1	9.047	3.1774	0.0175305	1	yes	up	0	0.41	0.33	0.21	0.23	0.53	0	0	0	0.08	0	0	0.285	0.0133333
gene-ITIH6	ITIH6	inter-alpha-trypsin inhibitor heavy chain family member 6, transcript variant X1	2.505	1.32469	0.0175792	0.168882	yes	up	0.2	0.73	0.38	0.19	0.4	0.53	0.16	0.22	0.02	0.12	0.02	0.19	0.405	0.121667
gene-LOC121108856	LOC121108856	uncharacterized LOC121108856, transcript variant X1	0.482	-1.05428	0.0177535	0.170247	yes	down	0.82	0.56	1.09	0.33	3.02	0.79	0.42	3.52	1.11	2.08	1.96	1.35	1.10167	1.74
gene-LOC107052104	LOC107052104	leucine-rich repeat-containing protein 32-like	0.31	-1.69097	0.0178444	0.170823	yes	down	0.19	0.07	0.19	0	0	0.08	0.12	0.25	0.27	0.21	0.13	0.41	0.0883333	0.231667
gene-REC8	REC8	REC8 meiotic recombination protein, transcript variant X1	2.418	1.27373	0.0180974	0.172037	yes	up	0.3	0.73	0.33	0.28	0.33	0.16	0.17	0.12	0.16	0.03	0.1	0.12	0.355	0.116667
gene-LOC112532313	LOC112532313	uncharacterized LOC112532313, transcript variant X2	0.354	-1.49678	0.0181379	0.172157	yes	down	0	0.01	0.15	0.07	0.18	0.14	0.03	0.09	0.22	0.01	0.08	0.09	0.0916667	0.0866667
gene-LOC121107757	LOC121107757	uncharacterized LOC121107757	9.414	3.23486	0.018316	1	yes	up	1.48	1.67	0.91	0.29	0.65	0	0	0	0	0.23	0	0	0.833333	0.0383333
gene-PRSS57	PRSS57	protease, serine 57, transcript variant X1	0.255	-1.96868	0.0183989	0.173904	yes	down	0.17	0.16	0	0.08	0.09	0.17	0.13	0.08	1.5	0.06	0.11	0.42	0.111667	0.383333
gene-CLNK	CLNK	cytokine dependent hematopoietic cell linker, transcript variant X1	2.104	1.07304	0.0186327	0.175485	yes	up	0.74	1.19	0.52	1.73	2.29	1.59	0.52	0.32	0.88	0.72	0.1	0.51	1.34333	0.508333
gene-FIGNL2	FIGNL2	fidgetin like 2	2.089	1.06263	0.0187649	0.176309	yes	up	0.62	0.7	0.2	0.55	0.55	0.38	0.1	0.12	0.09	0.28	0.06	0.46	0.5	0.185
gene-SFTPA1	SFTPA1	surfactant protein A1	2.891	1.53169	0.0190279	0.177832	yes	up	3.65	1.59	0.36	1.31	1.08	0.87	0.62	0.49	0	0.2	0.6	1.03	1.47667	0.49
gene-TMEM61	TMEM61	transmembrane protein 61, transcript variant X1	2.689	1.42684	0.0191039	0.178224	yes	up	0.6	1.03	0.7	0.5	0.51	0.24	0.23	0.09	0.1	0.19	0.17	0.19	0.596667	0.161667
gene-LOC107054144	LOC107054144	uncharacterized LOC107054144, transcript variant X2	0.491	-1.02482	0.0194132	0.179695	yes	down	0.91	0.35	0.3	0.5	1.22	0.67	1.07	1.41	1.71	0.59	0.62	0.8	0.658333	1.03333
gene-CENPK	CENPK	centromere protein K, transcript variant X1	2.25	1.16966	0.0197037	0.181632	yes	up	2.74	3.7	1.85	2.67	2.6	1.54	1.55	0.35	0.5	1.08	0.05	1.76	2.51667	0.881667
gene-A2ML3	A2ML3	alpha-2-macroglobulin-like 3, transcript variant X1	0.112	-3.15409	0.0198157	0.181966	yes	down	0	0.06	0	0	0	0.05	0	0	0.08	0.46	0.04	0.16	0.0183333	0.123333
gene-ADAM32	ADAM32	ADAM metallopeptidase domain 32, transcript variant X1	0.225	-2.1546	0.0198855	0.182501	yes	down	0	0.13	0.14	0.17	0.04	0	0.4	0.55	0.43	0.19	0	0.07	0.08	0.273333
gene-LOC101748820	LOC101748820	uncharacterized LOC101748820, transcript variant X1	0.229	-2.12901	0.0203335	0.185429	yes	down	0.06	0.11	0.18	0.13	1.23	0.06	3.57	0.04	0.56	2.07	0.11	0.23	0.295	1.09667
gene-LOC112533185	LOC112533185	uncharacterized LOC112533185	0.32	-1.64259	0.0205367	0.186959	yes	down	0.14	0.07	0.14	0	0.11	0.07	0.4	0.13	0.22	0.28	0.18	0.03	0.0883333	0.206667
gene-LOC121111518	LOC121111518	uncharacterized LOC121111518, transcript variant X1	0.436	-1.19654	0.0208141	0.189048	yes	down	0.23	0.18	0.12	0.15	0.28	0.08	0.24	0.4	0.6	0.15	0.3	0.19	0.173333	0.313333
gene-LOC121107872	LOC121107872	uncharacterized LOC121107872	0.136	-2.87865	0.0208334	1	yes	down	0	0	0	0.07	0.08	0.07	0.06	0	0.67	0.33	0.13	0.15	0.0366667	0.223333
gene-LOC771876	LOC771876	macrophage mannose receptor 1-like	4.216	2.07572	0.0211024	0.190818	yes	up	0.28	0.15	0.1	0.51	1.53	0.34	0	0.11	0.33	0	0	0.14	0.485	0.0966667
gene-LOC771804	LOC771804	T-cell surface glycoprotein CD8 alpha chain-like, transcript variant X1	2.008	1.00556	0.0211054	0.190818	yes	up	1.17	2.2	0.93	2.28	1.29	3.34	0.28	0.76	1.48	1.09	0.19	0.49	1.86833	0.715
gene-LOC768380	LOC768380	kinesin-like protein KIF20B, transcript variant X1	3.093	1.62891	0.0212289	0.191572	yes	up	0.04	0.11	0.09	0.08	0.09	0.05	0.01	0.04	0.04	0.02	0	0.01	0.0766667	0.02
gene-LOC121110126	LOC121110126	uncharacterized LOC121110126	0.112	-3.16097	0.0212589	1	yes	down	0	0.02	0	0	0	0	0.05	0.03	0.04	0	0.03	0.03	0.00333333	0.03
gene-LOC107049264	LOC107049264	endogenous retrovirus group K member 8 Gag polyprotein-like	0.443	-1.176	0.0216652	0.193883	yes	down	0.8	0.25	0.16	1.93	2.74	2.35	2.25	1.17	3.1	1.88	3.15	2.9	1.37167	2.40833
gene-LOC107052879	LOC107052879	uncharacterized LOC107052879, transcript variant X2	5.204	2.37948	0.0217717	0.194506	yes	up	0.05	0.02	0	0.15	0.01	0	0.01	0	0.02	0	0	0	0.0383333	0.005
gene-RBBP8NL	RBBP8NL	RBBP8 N-terminal like, transcript variant X3	3.254	1.70224	0.0219762	0.195588	yes	up	0.09	0.09	0.08	0.08	0.02	0.11	0.02	0	0	0.01	0.05	0.03	0.0783333	0.0183333
gene-LOC121107822	LOC121107822	leukocyte immunoglobulin-like receptor subfamily B member 3	0.268	-1.90222	0.0220178	0.195588	yes	down	0.23	0	0.32	0.17	0.41	0.37	0.43	0.28	1.02	1.16	0.17	0.69	0.25	0.625
gene-LOC112532190	LOC112532190	uncharacterized LOC112532190	2.318	1.21306	0.0220832	0.195699	yes	up	2.07	0.54	0.89	1.4	0.16	0.56	0.17	0.18	0.19	0.47	0.37	0.41	0.936667	0.298333
gene-LOC121111505	LOC121111505	uncharacterized LOC121111505	3.108	1.63602	0.0221464	0.195862	yes	up	0.02	0.05	0.02	0.01	0.03	0.01	0	0.01	0.01	0	0	0.02	0.0233333	0.00666667
gene-SLC26A1	SLC26A1	solute carrier family 26 member 1, transcript variant X1	3.289	1.71758	0.0222296	0.195966	yes	up	0.01	0.26	0.2	0.2	0.11	0.56	0.11	0	0.02	0.02	0.1	0.07	0.223333	0.0533333
gene-LOC121108772	LOC121108772	translation initiation factor IF-2-like	5.71	2.51361	0.022397	0.196977	yes	up	0.85	0.09	0.1	0.14	2.22	0.09	0.14	0	0.17	0.07	0	0.09	0.581667	0.0783333
gene-LOC112532303	LOC112532303	uncharacterized LOC112532303, transcript variant X5	0.318	-1.65149	0.0224861	0.197537	yes	down	0.32	0.01	0.01	0.05	0.03	0.03	0.09	0.04	0.35	0.44	0.1	0.05	0.075	0.178333
gene-LOC121110803	LOC121110803	uncharacterized LOC121110803	0.348	-1.52109	0.0224982	0.197537	yes	down	0.52	0.45	0.5	0.61	1.18	1.52	2.56	3.31	1.35	0.41	0.98	1.09	0.796667	1.61667
gene-LOC101749943	LOC101749943	uncharacterized LOC101749943, transcript variant X3	4.438	2.15004	0.0225421	0.197813	yes	up	0.17	0.04	0.06	0.12	0	0.04	0.01	0	0.04	0	0.01	0.04	0.0716667	0.0166667
gene-LOC107054493	LOC107054493	uncharacterized LOC107054493, transcript variant X1	0.195	-2.35871	0.0225925	1	yes	down	0	0.02	0.04	0.02	0	0	0.08	0.08	0.09	0.03	0.12	0.12	0.0133333	0.0866667
gene-VAMP2	VAMP2	vesicle-associated membrane protein 2 (synaptobrevin 2)	3.293	1.71956	0.02263	0.198364	yes	up	0.36	1.01	1.05	0.4	2.04	2.22	0.05	0.28	0.27	0.02	0.29	0.84	1.18	0.291667
gene-LOC422442	LOC422442	uncharacterized LOC422442, transcript variant X1	2.431	1.28174	0.0227539	0.199339	yes	up	4.27	6.17	3.09	3.38	0.84	1.07	1.18	1.61	0.9	1.51	0.47	0.23	3.13667	0.983333
gene-IL8L1	IL8L1	interleukin 8-like 1	0.486	-1.04042	0.02331	0.201671	yes	down	0.92	1.07	0.5	0.42	0.59	0.97	0.59	2.09	2.03	0.99	0.37	1.18	0.745	1.20833
gene-LOC107053912	LOC107053912	uncharacterized LOC107053912, transcript variant X1	5.393	2.43104	0.0233186	0.201671	yes	up	0.15	0.85	4.21	7.39	0.05	1.65	0.57	0	0	1.09	0.21	0.11	2.38333	0.33
gene-LOC121113062	LOC121113062	uncharacterized LOC121113062	0.316	-1.66283	0.0233262	0.201671	yes	down	0.14	0.2	0.56	0	1.98	1.57	0.37	1.17	2.42	0.33	2.12	2.03	0.741667	1.40667
gene-LOC107054458	LOC107054458	PHD finger protein 7-like	0.103	-3.27302	0.0233901	0.201986	yes	down	0	0	0	0.1	0	0	0.2	0.14	0	0	0.14	0.25	0.0166667	0.121667
gene-CPA2	CPA2	carboxypeptidase A2, transcript variant X1	4.36	2.12426	0.0238353	0.20473	yes	up	0.69	0.3	0.06	0.75	0.07	0.18	0.05	0	0.06	0.05	0.16	0.06	0.341667	0.0633333
gene-LOC112532472	LOC112532472	uncharacterized LOC112532472, transcript variant X1	12.872	3.68619	0.0240071	1	yes	up	0	0.03	0	0.11	0.07	0.57	0	0	0.04	0	0	0	0.13	0.00666667
gene-LOC121106817	LOC121106817	zinc finger CCCH domain-containing protein 11A-like, transcript variant X1	0.089	-3.48448	0.0241298	1	yes	down	0.09	0	0	0	0	0	0.13	0.14	2.05	0	0	1.82	0.015	0.69
gene-LOC107057175	LOC107057175	borealin-like, transcript variant X1	2.297	1.19991	0.0241547	0.205884	yes	up	3.6	8.54	5.12	12.85	4.94	6.03	2.35	0	1.66	2.92	3.9	2.94	6.84667	2.295
gene-LOC121108762	LOC121108762	translation initiation factor IF-2-like, transcript variant X1	0.397	-1.33117	0.0241561	0.205884	yes	down	0.74	1.38	0.66	0.49	1.32	0.34	2.5	3.9	0.75	0.77	0.15	0.73	0.821667	1.46667
gene-C1orf186	C1orf186	chromosome 1 open reading frame 186, transcript variant X3	0.311	-1.68362	0.0242331	0.205941	yes	down	1.68	1.32	9.93	0.64	6.66	0.85	3.98	19.17	9.27	4.58	4.15	13.89	3.51333	9.17333
gene-TRPV3	TRPV3	transient receptor potential cation channel subfamily V member 3, transcript variant X2	2.035	1.02531	0.0243177	0.206407	yes	up	0.35	0.74	1.08	1.06	0.81	0.32	0.24	0.04	0.56	0.22	0.13	0.55	0.726667	0.29
gene-LOC112533017	LOC112533017	uncharacterized LOC112533017	3.802	1.92658	0.0243911	0.206652	yes	up	0.24	0.1	0.1	0.06	0.06	0.06	0	0.04	0	0.02	0.03	0.04	0.103333	0.0216667
gene-GFRAL	GFRAL	GDNF family receptor alpha like, transcript variant X1	0.298	-1.74837	0.0243989	0.206652	yes	down	0.09	0.05	0.05	0.07	0.1	0.17	0.13	0.09	0.03	0.7	0.15	0.05	0.0883333	0.191667
gene-NPAS3	NPAS3	neuronal PAS domain protein 3, transcript variant X1	0.456	-1.1328	0.0245741	0.207378	yes	down	0.07	0.05	0.01	0.12	0.12	0.05	0.07	0.14	0.23	0.11	0.1	0.08	0.07	0.121667
gene-AQP12A	AQP12A	aquaporin 12A	0.127	-2.98058	0.024802	1	yes	down	0	0	0.06	0	0.06	0	0	0.31	0.17	0.04	0.1	0.11	0.02	0.121667
gene-CENPA	CENPA	centromere protein A	3.25	1.70024	0.024843	0.208339	yes	up	1.46	4.59	3.04	6.76	2.77	1.46	1.13	0	1.06	0	0.89	2.05	3.34667	0.855
gene-HJURP	HJURP	Holliday junction recognition protein	2.232	1.15815	0.0250633	0.209362	yes	up	0.66	1.39	0.63	1.77	1.83	0.73	0.16	0.34	0.7	0.31	0.03	1.03	1.16833	0.428333
gene-CCDC170	CCDC170	coiled-coil domain containing 170, transcript variant X1	10.129	3.34038	0.0252439	1	yes	up	0.06	0.11	0.13	0.23	0	0	0	0	0.05	0	0	0	0.0883333	0.00833333
gene-H1F0	H1F0	H1 histone family, member 0	0.009	-6.71996	0.0254135	0.21062	yes	down	0	0	0	0	0	0	0	0	0.44	0	0.1	0.68	0	0.203333
gene-BORA	BORA	bora, aurora kinase A activator, transcript variant X1	2.197	1.13551	0.0254948	0.211183	yes	up	0.52	1.04	0.73	1.02	0.66	0.2	0.32	0.02	0.41	0.13	0.07	0.53	0.695	0.246667
gene-KLHL31	KLHL31	kelch like family member 31	3.374	1.75435	0.0255968	0.211474	yes	up	0.07	0.02	0.08	0.39	0.07	0.17	0.04	0.04	0.02	0.06	0	0.01	0.133333	0.0283333
gene-ADIRF	ADIRF	adipogenesis regulatory factor	0.294	-1.76847	0.0259397	0.213304	yes	down	0.17	0.16	0.52	0.85	0	0.17	1.44	0.97	0.72	0.67	0.9	0.17	0.311667	0.811667
gene-CFAP57	CFAP57	cilia and flagella associated protein 57	0.135	-2.89225	0.0259471	1	yes	down	0	0	0	0.02	0.02	0	0.01	0	0.04	0.04	0.08	0.06	0.00666667	0.0383333
gene-LYPD6B	LYPD6B	LY6/PLAUR domain containing 6B, transcript variant X1	2.351	1.2333	0.0265329	0.216381	yes	up	0.12	0.54	0.28	0.37	0.35	0.23	0.06	0.11	0.17	0.06	0.1	0.16	0.315	0.11
gene-LOC107054402	LOC107054402	uncharacterized LOC107054402, transcript variant X2	0.166	-2.59242	0.0266041	0.216582	yes	down	0.01	0.05	0.01	0	0	0.01	0	0.13	0.05	0.13	0.03	0	0.0133333	0.0566667
gene-LOC121109130	LOC121109130	uncharacterized LOC121109130	2.321	1.21489	0.0267103	0.217102	yes	up	0.12	0.19	0.12	0.25	0.19	0.07	0.06	0.03	0.12	0.03	0.03	0.05	0.156667	0.0533333
gene-C21orf58	C21orf58	C21orf58 homolog, transcript variant X6	4.059	2.02102	0.0274976	0.220385	yes	up	0.28	0.64	0.68	0.24	0.28	0.17	0.21	0	0	0.18	0	0	0.381667	0.065
gene-LOC121107539	LOC121107539	tudor and KH domain containing, transcript variant X1	0.22	-2.18198	0.0275113	1	yes	down	0	0	0	0	0.18	0.05	0.11	0.13	0.11	0.1	0.19	0.13	0.0383333	0.128333
gene-CABCOCO1	CABCOCO1	ciliary associated calcium binding coiled-coil 1, transcript variant X1	0.23	-2.12223	0.0280268	0.222865	yes	down	0	0	0.61	0	0.24	0	1.07	0.32	0.51	0.36	0.38	0.56	0.141667	0.533333
gene-LAMC2	LAMC2	laminin subunit gamma 2	2.801	1.486	0.0283194	0.224356	yes	up	0.06	0.16	0.08	0.1	0.27	0.12	0	0.03	0.05	0.09	0.01	0.03	0.131667	0.035
gene-LOC107054937	LOC107054937	uncharacterized LOC107054937, transcript variant X1	0.288	-1.79787	0.0283815	0.224671	yes	down	0.06	0	0.03	0.02	0.02	0.02	0.01	0.1	0.08	0.04	0.07	0.09	0.025	0.065
gene-LOC121106475	LOC121106475	T cell leukemia homeobox 2, transcript variant X1	0.101	-3.30993	0.0284327	1	yes	down	0	0	0	0	0.09	0	0.04	0	0.35	0.1	0.22	0	0.015	0.118333
gene-LOC107052065	LOC107052065	uncharacterized LOC107052065	0.092	-3.43972	0.0284886	1	yes	down	0	0	0.08	0	0	0	0	0	0.69	0.2	0.22	0.08	0.0133333	0.198333
gene-PAK6	PAK6	p21 (RAC1) activated kinase 6, transcript variant X6	2.232	1.15802	0.0285261	0.225336	yes	up	1.07	2.29	0.72	0.87	0.25	0.47	0.12	0.53	0.66	0.15	0.36	0.14	0.945	0.326667
gene-LOC112531395	LOC112531395	uncharacterized LOC112531395, transcript variant X4	3.842	1.94185	0.0288475	0.22623	yes	up	0.16	1.91	0.79	0.46	0.69	0.2	0.22	0.3	0	0	0	0.14	0.701667	0.11
gene-LOC121110337	LOC121110337	uncharacterized LOC121110337, transcript variant X2	2.267	1.18109	0.0288564	0.22623	yes	up	0.08	0.06	0.05	0.13	0.12	0.05	0.03	0.02	0.07	0.04	0.01	0.05	0.0816667	0.0366667
gene-KIF25	KIF25	kinesin family member 25, transcript variant X2	2.335	1.22365	0.0291106	0.227097	yes	up	0.6	0.55	0.43	1.12	0.74	0.31	0.39	0.11	0.08	0.15	0.42	0.04	0.625	0.198333
gene-GRM1	GRM1	glutamate metabotropic receptor 1, transcript variant X7	18.636	4.22001	0.0291402	1	yes	up	0	0	0.05	0.26	0	0.07	0	0	0	0	0	0	0.0633333	0
gene-PTGS1	PTGS1	prostaglandin-endoperoxide synthase 1 (prostaglandin G/H synthase and cyclooxygenase)	0.443	-1.17564	0.0293534	0.228428	yes	down	0.14	0.08	0.16	0.28	0.69	0.22	0.55	0.24	0.6	0.72	0.07	0.53	0.261667	0.451667
gene-BEND4	BEND4	BEN domain containing 4, transcript variant X1	8.274	3.04853	0.0295346	1	yes	up	0.06	0.03	0	0.03	0.09	0.01	0	0	0	0.01	0	0	0.0366667	0.00166667
gene-LOC101749116	LOC101749116	uncharacterized LOC101749116, transcript variant X2	0.271	-1.88552	0.0299145	0.230413	yes	down	0.76	0.42	0.13	0.06	0.55	0.18	1.5	1.38	1.45	0.1	1.34	0.06	0.35	0.971667
gene-ST6GALNAC5	ST6GALNAC5	ST6 N-acetylgalactosaminide alpha-2,6-sialyltransferase 5, transcript variant X1	2.419	1.27433	0.0303734	0.232701	yes	up	0.69	0.68	2.52	1.55	0.38	0.13	0.23	0.66	0.13	0.19	0.16	0.41	0.991667	0.296667
gene-LOC101752086	LOC101752086	uncharacterized LOC101752086, transcript variant X15	2.164	1.11389	0.0306548	0.23403	yes	up	0.03	0.14	0.04	0.11	0.11	0.03	0.01	0.02	0.02	0.01	0.04	0.06	0.0766667	0.0266667
gene-CENPJ	CENPJ	centromere protein J, transcript variant X1	2.082	1.05764	0.030723	0.234159	yes	up	0.46	0.77	0.19	0.79	0.64	0.35	0.13	0.09	0.23	0.18	0.04	0.52	0.533333	0.198333
gene-FGF14	FGF14	fibroblast growth factor 14	5.835	2.54481	0.0307614	1	yes	up	0.04	0.08	0.21	0.24	0.04	0.35	0.12	0	0.04	0	0	0	0.16	0.0266667
gene-CASQ2	CASQ2	calsequestrin 2	10.352	3.3719	0.0308654	1	yes	up	0.2	0.04	0.12	0.04	0.12	0	0	0	0	0	0	0	0.0866667	0
gene-G0S2	G0S2	G0/G1 switch 2	3.541	1.82425	0.0309351	0.235407	yes	up	61.23	26.85	6.76	11.44	2.2	1.88	7.37	0.75	5.12	5.8	3.62	1.43	18.3933	4.015
gene-SEBOX	SEBOX	SEBOX homeobox	3.17	1.6645	0.0312374	0.23691	yes	up	46.19	14.91	15.37	49.21	2.6	4.19	6.88	1.7	2.72	15.48	3.58	1.63	22.0783	5.33167
gene-SRCIN1	SRCIN1	SRC kinase signaling inhibitor 1, transcript variant X1	3.387	1.76	0.0312645	0.236962	yes	up	3.13	0.57	4.11	2.61	0.15	2.51	0.06	0.08	1.34	2.46	0.06	0.42	2.18	0.736667
gene-LOC101751160	LOC101751160	uncharacterized LOC101751160	0.382	-1.38928	0.0314102	0.237878	yes	down	0.12	0.1	0.07	0.03	0.01	0.03	0.23	0.06	0.13	0.05	0.21	0.03	0.06	0.118333
gene-LOC421892	LOC421892	transcription elongation factor B polypeptide 3-like	2.254	1.17236	0.0318355	0.239747	yes	up	0.09	0.06	0.08	0.08	0.13	0.04	0.04	0.05	0.04	0.01	0.02	0.01	0.08	0.0283333
gene-LOC121109395	LOC121109395	uncharacterized LOC121109395	0.224	-2.15581	0.0320004	1	yes	down	0.03	0.02	0.08	0	0	0	0.08	0.02	0.11	0.04	0.07	0.15	0.0216667	0.0783333
gene-LOC121110368	LOC121110368	uncharacterized LOC121110368	4.473	2.1613	0.0320127	0.240352	yes	up	0.35	0.1	0.01	0.35	0	0	0.02	0.02	0.04	0.02	0.02	0.02	0.135	0.0233333
gene-DAW1	DAW1	dynein assembly factor with WD repeats 1, transcript variant X1	2.197	1.13553	0.0322117	0.240834	yes	up	0.63	0.67	0.5	0.86	1.25	0.5	0.18	0.06	0.52	0.29	0.14	0.63	0.735	0.303333
gene-LOC101751220	LOC101751220	uncharacterized LOC101751220, transcript variant X11	3.832	1.9382	0.032268	0.240913	yes	up	0	0.03	0.04	0.05	0.04	0.03	0	0	0.03	0	0.02	0.01	0.0316667	0.01
gene-LOC107052436	LOC107052436	uncharacterized LOC107052436, transcript variant X2	3.498	1.80672	0.0323173	0.241134	yes	up	1.53	1.47	1.52	3.63	0.23	0.5	0	0.46	0.09	1.19	0.04	0.12	1.48	0.316667
gene-LOC121106640	LOC121106640	PHD finger protein 7-like, transcript variant X1	0.334	-1.58328	0.0323281	0.241134	yes	down	0.17	0.21	0.15	0.22	0	0.07	0.4	0.07	0.39	0.18	0.47	0.45	0.136667	0.326667
gene-CASR	CASR	calcium sensing receptor	2.694	1.42948	0.0323741	0.241246	yes	up	0.71	1.1	0.21	3.29	0.46	0.42	0.32	0.81	0.14	0.19	0.06	0.11	1.03167	0.271667
gene-LOC112530017	LOC112530017	uncharacterized LOC112530017, transcript variant X1	8.355	3.06258	0.0324289	1	yes	up	0	3.93	0	5.05	4.53	0.46	0.72	0	0	0	0	0.49	2.32833	0.201667
gene-LOC121107688	LOC121107688	mucin-2-like, transcript variant X1	6.156	2.62207	0.0327534	1	yes	up	0.14	0.13	0.28	0.14	0.15	0.21	0	0	0	0.11	0	0	0.175	0.0183333
gene-LOC121107923	LOC121107923	uncharacterized LOC121107923, transcript variant X1	0.184	-2.44256	0.0327731	0.242339	yes	down	0	0.14	0.33	0	0	0	0.1	0.04	1.94	0.82	0.04	2.19	0.0783333	0.855
gene-LOC121111522	LOC121111522	uncharacterized LOC121111522, transcript variant X3	0.454	-1.13944	0.0329819	0.243144	yes	down	0.23	0.14	0.22	0.72	0.14	0.23	0.8	0.41	0.36	0.41	0.5	0.22	0.28	0.45
gene-CYP8B1	CYP8B1	cytochrome P450 family 8 subfamily B member 1, transcript variant X1	2.348	1.23118	0.0330177	0.243294	yes	up	66.12	123.18	67.94	134.78	24.71	79.17	60.52	7.47	9.05	37.42	24.98	23.38	82.65	27.1367
gene-LOC121106855	LOC121106855	uncharacterized LOC121106855	0.437	-1.19283	0.0330486	0.243295	yes	down	0.18	0.09	0.18	0.02	0.09	0.07	0.12	0.11	0.4	0.11	0.14	0.33	0.105	0.201667
gene-LOC100859022	LOC100859022	protocadherin gamma-A8-like, transcript variant X1	0.319	-1.64723	0.0334084	0.244238	yes	down	0.02	0.01	0.01	0.03	0.07	0.04	0	0.12	0.13	0.09	0.05	0.03	0.03	0.07
gene-TTLL7	TTLL7	tubulin tyrosine ligase like 7, transcript variant X6	0.489	-1.03117	0.034119	0.247715	yes	down	0.89	1.05	1.04	1.19	3.21	0.91	0.82	2.8	1.89	0.37	1.73	5.79	1.38167	2.23333
gene-LOC121106734	LOC121106734	uncharacterized LOC121106734, transcript variant X1	0.192	-2.37863	0.0342526	1	yes	down	0.06	0	0	0.11	0.06	0	0.13	0.15	0.28	0	0.1	0.27	0.0383333	0.155
gene-LOC112533031	LOC112533031	uncharacterized LOC112533031, transcript variant X4	0.492	-1.02455	0.0343094	0.248303	yes	down	0.15	0.19	0.03	0.03	0.12	0.07	0.23	0.11	0.23	0.08	0.13	0.24	0.0983333	0.17
gene-CFAP100	CFAP100	cilia and flagella associated protein 100, transcript variant X1	0.488	-1.03624	0.0349692	0.251235	yes	down	0.33	0.18	0.32	0.13	0.13	0.03	0.29	0.33	0.43	0.3	0.2	0.25	0.186667	0.3
gene-LOC112533403	LOC112533403	-	0.367	-1.44781	0.0352628	0.252176	yes	down	0.01	0.02	0.02	0.01	0.01	0.05	0.03	0.03	0.09	0.04	0.02	0.07	0.02	0.0466667
gene-LOC112531736	LOC112531736	uncharacterized LOC112531736, transcript variant X1	0.382	-1.38673	0.0352813	0.252176	yes	down	0.44	0.07	0.08	0.56	0.4	0.09	0.1	0.61	0.69	0.52	1.03	0.26	0.273333	0.535
gene-TMPRSS11F	TMPRSS11F	transmembrane serine protease 11F, transcript variant X6	2.239	1.16268	0.0354757	0.2531	yes	up	0.33	0.4	0.65	0.37	0.14	0.15	0	0.19	0.19	0.05	0.06	0.25	0.34	0.123333
gene-LOC107054149	LOC107054149	uncharacterized LOC107054149, transcript variant X1	2.447	1.29081	0.0355757	0.253302	yes	up	0.13	0.12	0.15	0.06	0.29	0.08	0.04	0.01	0.03	0.06	0.04	0.12	0.138333	0.05
gene-GLOD5	GLOD5	glyoxalase domain containing 5, transcript variant X2	15.028	3.90956	0.0356323	0.253579	yes	up	1.39	0	1.14	1.44	0	0.25	0	0.11	0.1	0	0	0	0.703333	0.035
gene-LOC101748440	LOC101748440	uncharacterized LOC101748440, transcript variant X1	9.972	3.31795	0.035731	1	yes	up	0.04	0	0.02	0.02	0.14	0	0	0	0	0	0.01	0	0.0366667	0.00166667
gene-CCDC148	CCDC148	coiled-coil domain containing 148, transcript variant X1	4.581	2.19569	0.0357845	1	yes	up	0.04	0.21	0.18	0.11	0.15	0.07	0.03	0	0.07	0	0.03	0	0.126667	0.0216667
gene-LOC121110879	LOC121110879	U2 spliceosomal RNA	0.082	-3.59961	0.035907	1	yes	down	0	0	12.31	0	0	0	1.71	61.15	39.85	48.09	0	0	2.05167	25.1333
gene-LOC112532807	LOC112532807	uncharacterized LOC112532807	6.851	2.77638	0.0359924	1	yes	up	0.01	0.01	0	0.04	0	0.01	0	0	0	0	0	0	0.0116667	0
gene-LOC107054485	LOC107054485	-	0.377	-1.40857	0.0365673	0.257338	yes	down	0.04	0.03	0.02	0.12	0.02	0.06	0.04	0.08	0.11	0.19	0.07	0.08	0.0483333	0.095
gene-DSCAML1	DSCAML1	DS cell adhesion molecule like 1, transcript variant X1	0.154	-2.69613	0.0369813	1	yes	down	0.01	0.01	0	0	0	0	0.02	0.04	0.06	0.02	0.02	0	0.00333333	0.0266667
gene-LOC121110856	LOC121110856	uncharacterized LOC121110856	0.02	-5.63665	0.0370691	0.259576	yes	down	0	0.13	0	0	0	0	3.19	0	2.54	0	0	0.07	0.0216667	0.966667
gene-SLC4A9	SLC4A9	solute carrier family 4 member 9, transcript variant X1	0.435	-1.19966	0.0378886	0.262862	yes	down	0.06	0.1	0.04	0.04	0.13	0.04	0.13	0.07	0.25	0.1	0.13	0.08	0.0683333	0.126667
gene-DEPDC1	DEPDC1	DEP domain containing 1, transcript variant 1	2.131	1.09126	0.0379175	0.262862	yes	up	0.72	0.45	0.5	0.9	0.92	0.47	0.08	0.3	0.43	0.12	0.03	0.65	0.66	0.268333
gene-TNFRSF13C	TNFRSF13C	TNF receptor superfamily member 13C	0.498	-1.00626	0.0380638	0.263645	yes	down	0.86	0.09	0.12	0.15	0.24	0.21	0.6	0.42	0.47	0.35	0.09	0.79	0.278333	0.453333
gene-PDE8B	PDE8B	phosphodiesterase 8B, transcript variant X1	2.979	1.57479	0.0384061	0.265021	yes	up	0.12	0.1	0.03	0.17	0.12	0.05	0.01	0.05	0.07	0	0.01	0.02	0.0983333	0.0266667
gene-LOC121108709	LOC121108709	olfactory receptor 14J1-like, transcript variant X1	16.668	4.05897	0.0385409	1	yes	up	0	0.35	0	1.13	0.22	0	0	0	0	0	0	0	0.283333	0
gene-CATH3	CATH3	cathelicidin-3	0.33	-1.59823	0.0387314	0.266287	yes	down	2	7.08	4.1	2.77	3.95	9.91	2.25	0.59	65.37	1.88	7.26	7.06	4.96833	14.0683
gene-LOC107055190	LOC107055190	uncharacterized LOC107055190	0.436	-1.19624	0.0388239	0.266575	yes	down	0.41	0.22	0.47	0.23	0.37	0.29	1.06	0.81	0.66	0.05	0.56	0.34	0.331667	0.58
gene-FAM180B	FAM180B	family with sequence similarity 180 member B	0.418	-1.25844	0.0388467	0.266616	yes	down	0.04	0.1	0.04	0	0.15	0.13	0.11	0.12	0.15	0.24	0.06	0.14	0.0766667	0.136667
gene-WDR27	WDR27	WD repeat domain 27, transcript variant X1	0.353	-1.50381	0.0389808	0.267092	yes	down	0.1	0.03	0	0.07	0.14	0.03	0.04	0.12	0.29	0.05	0.06	0.3	0.0616667	0.143333
gene-LOC112532877	LOC112532877	uncharacterized LOC112532877	2.882	1.52717	0.0393103	0.268405	yes	up	0.12	0.04	0.23	0.14	0.26	0.05	0.03	0.02	0.07	0.02	0.06	0.02	0.14	0.0366667
gene-DOK7	DOK7	docking protein 7, transcript variant X1	2.157	1.10901	0.039311	0.268405	yes	up	0.14	0.12	0.19	0.29	0.21	0.16	0.02	0.04	0.15	0.08	0.07	0.06	0.185	0.07
gene-LOC107054133	LOC107054133	uncharacterized LOC107054133, transcript variant X7	0.5	-1.00051	0.0394147	0.26872	yes	down	0.08	0.13	0.07	0.13	0.16	0.01	0.13	0.18	0.27	0.13	0.06	0.13	0.0966667	0.15
gene-CRYAB	CRYAB	crystallin alpha B	0.334	-1.58329	0.0395721	0.269026	yes	down	0.07	0.14	0.22	0.07	0.31	0.07	0.06	0.41	0.23	0.74	0.19	0.36	0.146667	0.331667
gene-LOC121112888	LOC121112888	uncharacterized LOC121112888, transcript variant X1	0.48	-1.05954	0.0396722	0.269475	yes	down	0.33	0.45	0.34	0.2	0.49	0.49	0.17	1.05	0.86	0.33	0.19	1.39	0.383333	0.665
gene-LOC107053162	LOC107053162	uncharacterized LOC107053162	6.004	2.58593	0.0402595	1	yes	up	1.41	1.33	0	1.86	1.06	1.4	0	0	0.51	0	0.43	0	1.17667	0.156667
gene-SP5	SP5	Sp5 transcription factor	2.086	1.06064	0.040307	0.27194	yes	up	1.02	1.51	6.1	4.63	1.84	4.89	1.13	0.49	0.88	2.4	1.89	0.63	3.33167	1.23667
gene-LOC107052067	LOC107052067	uncharacterized LOC107052067, transcript variant X1	0.4	-1.32219	0.0403449	0.27194	yes	down	0.02	0.01	0.01	0.02	0.03	0.01	0.01	0.01	0.06	0.01	0.08	0.02	0.0166667	0.0316667
gene-RXFP3	RXFP3	relaxin/insulin like family peptide receptor 3	0.417	-1.26309	0.0403844	0.271976	yes	down	0.1	0.04	0.07	0.01	0.1	0.04	0.09	0.05	0.31	0.14	0.06	0.04	0.06	0.115
gene-CHAC1	CHAC1	ChaC glutathione specific gamma-glutamylcyclotransferase 1	0.361	-1.47077	0.0404858	0.272243	yes	down	5.12	3.46	13.13	55.29	15.78	18.87	14.09	103.34	19.08	27.72	19.38	46.61	18.6083	38.37
gene-LOC101749541	LOC101749541	translation initiation factor IF-2-like	7.242	2.85638	0.0413845	1	yes	up	0.26	0.24	0	0.34	0.09	0.17	0.07	0	0	0	0	0	0.183333	0.0116667
gene-LOC121111544	LOC121111544	leucine-rich repeat-containing protein 4C-like	0.465	-1.10529	0.041614	0.27614	yes	down	0.19	0.07	0.08	0.11	0.1	0.04	0.06	0.38	0.23	0.12	0.06	0.14	0.0983333	0.165
gene-LOC121110090	LOC121110090	uncharacterized LOC121110090	5.598	2.48484	0.0416711	1	yes	up	0.05	0.13	0.02	0.02	0.2	0.05	0	0	0.05	0	0.02	0	0.0783333	0.0116667
gene-QPCT	QPCT	glutaminyl-peptide cyclotransferase, transcript variant X1	0.4	-1.32092	0.0420578	0.277428	yes	down	3.17	1.37	1.38	2.5	7.9	8.41	14.31	11.44	6.52	1.45	9.72	2.77	4.12167	7.70167
gene-HTR1B	HTR1B	5-hydroxytryptamine receptor 1B	0.483	-1.05017	0.0423506	0.277765	yes	down	0.67	0.51	0.14	0.28	0.92	0.38	0.71	0.73	1.94	0.74	0.2	0.57	0.483333	0.815
gene-ZAR1	ZAR1	zygote arrest 1	2.201	1.13805	0.0424869	0.278197	yes	up	0.58	0.76	0.25	0.29	0.38	0.18	0.22	0	0.26	0.11	0.16	0.11	0.406667	0.143333
gene-LOC100859414	LOC100859414	interferon type A1/A2-like	15.744	3.97675	0.0428234	1	yes	up	0.16	0	0	0.22	0.06	0	0	0	0	0	0	0	0.0733333	0
gene-LOC121110388	LOC121110388	uncharacterized LOC121110388	7.328	2.87342	0.0429312	1	yes	up	0	0.02	0.04	0.04	0.09	0.05	0.01	0	0	0	0	0	0.04	0.00166667
gene-CCDC122	CCDC122	coiled-coil domain containing 122, transcript variant X1	0.33	-1.59739	0.0429772	1	yes	down	0	0	0.09	0.03	0.09	0.06	0.11	0.08	0.06	0.07	0.1	0.11	0.045	0.0883333
gene-LOC107052241	LOC107052241	uncharacterized LOC107052241, transcript variant X1	0.488	-1.03573	0.0434107	0.282607	yes	down	0.03	0.02	0.02	0.02	0.04	0.02	0.03	0.03	0.11	0.02	0.01	0.08	0.025	0.0466667
gene-LOC427778	LOC427778	ectonucleoside triphosphate diphosphohydrolase 1, transcript variant X1	3.041	1.60478	0.0436849	0.283808	yes	up	0.08	0.23	0.16	0.12	0.34	0.12	0	0.03	0.09	0.02	0.03	0.09	0.175	0.0433333
gene-OCEL1	OCEL1	occludin/ELL domain containing 1	0.488	-1.03642	0.043909	0.284498	yes	down	0.45	0.42	0.3	0.49	1.44	0.29	0.63	0.77	2.62	0.5	0.3	0.72	0.565	0.923333
gene-LOC107053291	LOC107053291	uncharacterized LOC107053291, transcript variant X1	3.445	1.78457	0.043964	0.284498	yes	up	0.33	0.07	0.51	0.5	0.05	0.14	0.26	0	0.02	0.05	0.01	0.02	0.266667	0.06
gene-NMB	NMB	neuromedin B	2.705	1.43585	0.0439909	0.284498	yes	up	1.98	0.51	0.73	1.17	1.92	1.42	0.96	0	0.37	0.14	0.16	0.54	1.28833	0.361667
gene-LOC121106571	LOC121106571	uncharacterized LOC121106571	0.043	-4.54415	0.0440833	1	yes	down	0	0	0	0	0	0	0	0	0.57	0	0.21	0	0	0.13
gene-SLURP1	SLURP1	secreted LY6/PLAUR domain containing 1	0.295	-1.7592	0.0441693	0.285431	yes	down	0	0.52	0.94	0.73	0	0.18	0.42	3.14	0.58	0.43	0.81	0.74	0.395	1.02
gene-LOC107053955	LOC107053955	uncharacterized LOC107053955, transcript variant X1	0.139	-2.84542	0.0450062	1	yes	down	0	0	0	0	0.03	0.03	0.07	0	0.1	0.15	0.05	0	0.01	0.0616667
gene-AvBD1	AvBD1	avian beta-defensin 1	0.33	-1.60082	0.0451468	0.290206	yes	down	7.07	6.66	12.66	5.51	11.3	38.42	7.65	15.56	154.74	3.43	19.37	30.02	13.6033	38.4617
gene-LOC121108450	LOC121108450	uncharacterized LOC121108450	0.359	-1.47984	0.0452323	0.290285	yes	down	0.11	0.05	0.02	0.07	0	0	0.08	0.09	0.13	0.06	0.05	0.16	0.0416667	0.095
gene-FRMPD4	FRMPD4	FERM and PDZ domain containing 4, transcript variant X1	2.836	1.50369	0.0455894	0.291393	yes	up	0.09	0.07	0.13	0.36	0.08	0.03	0.04	0.02	0	0.05	0.01	0.08	0.126667	0.0333333
gene-LOC101749091	LOC101749091	uncharacterized LOC101749091	0.133	-2.90833	0.0456813	1	yes	down	0	0	0	0	0	0	0	0	0.01	0	0.01	0.01	0	0.005
gene-CCDC152	CCDC152	coiled-coil domain containing 152	4.184	2.06476	0.046703	1	yes	up	0.14	0.33	0.09	0.12	0.05	0.08	0	0	0.14	0	0.03	0	0.135	0.0283333
gene-CDC6	CDC6	cell division cycle 6	2.066	1.04696	0.0468345	0.294588	yes	up	2.98	3.27	1.55	4.66	1.87	0.97	1.33	0.34	0.53	2.49	0.25	0.51	2.55	0.908333
gene-LOC121113282	LOC121113282	deleted in malignant brain tumors 1 protein-like	7.165	2.84093	0.0471006	1	yes	up	0.08	0.15	0.17	0.15	0.46	0	0	0.06	0	0	0	0	0.168333	0.01
gene-LOC101749929	LOC101749929	-	2.429	1.28059	0.0475105	0.297281	yes	up	0.33	0.31	0.07	0.4	0.31	0.11	0.11	0.03	0.15	0.03	0.06	0.11	0.255	0.0816667
gene-LOC424199	LOC424199	uncharacterized LOC424199, transcript variant X1	0.479	-1.06296	0.0477007	0.297593	yes	down	0.61	0.54	0.51	0.39	1.32	0.68	0.09	2.42	1.23	1.07	0.56	1.02	0.675	1.065
gene-LOC121109611	LOC121109611	uncharacterized LOC121109611	0.112	-3.15927	0.0482163	1	yes	down	0	0	0	0	0.06	0	0	0	0.06	0.1	0.21	0.3	0.01	0.111667
gene-TNNI2	TNNI2	troponin I2, fast skeletal type	0.283	-1.82276	0.0488581	1	yes	down	0.13	0	0.02	0.02	0.3	0.26	0.01	0.79	0.62	0.31	0.12	0.15	0.121667	0.333333
gene-TCF15	TCF15	transcription factor 15 (basic helix-loop-helix)	0.301	-1.732	0.0491681	0.303117	yes	down	0.29	0.09	0.19	0.09	1	0	0.72	1.15	1.46	0.51	0	0.28	0.276667	0.686667
gene-LOC107050584	LOC107050584	uncharacterized LOC107050584, transcript variant X1	0.378	-1.40475	0.0492903	0.303369	yes	down	0.07	0.14	0.52	0	0.45	0.29	0.59	0.16	1.64	0.16	0.14	0.59	0.245	0.546667
gene-CTNNA2	CTNNA2	catenin alpha 2, transcript variant X2	0.274	-1.86974	0.0494397	1	yes	down	0	0.02	0.02	0	0.08	0.07	0.02	0.13	0.23	0.03	0.05	0.12	0.0316667	0.0966667
gene-LOC112531491	LOC112531491	uncharacterized LOC112531491, transcript variant X3	0.3	-1.73606	0.0497379	0.303948	yes	down	0	0.16	0.05	0.05	0.05	0.02	0.34	0.19	0.05	0.08	0.17	0	0.055	0.138333
gene-LOC121106880	LOC121106880	uncharacterized LOC121106880	3.419	1.7734	0.0498016	0.304059	yes	up	0.02	0.07	0.06	0.14	0.01	0.06	0	0	0.02	0.01	0.01	0.05	0.06	0.015
gene-LOC107054551	LOC107054551	uncharacterized LOC107054551, transcript variant X2	0.276	-1.85759	0.0499405	0.304119	yes	down	0.74	0.28	0	0.58	0.34	0	1.58	0.14	0.15	1.04	2.33	0.15	0.323333	0.898333
gene-AMPH	AMPH	amphiphysin	2.75	1.45954	0.0499435	0.304119	yes	up	0.17	0.16	0.07	0.36	0.08	0.22	0.04	0.07	0.03	0.13	0	0.02	0.176667	0.0483333
gene-CCDC173L	CCDC173L	coiled-coil domain-containing protein 173-like	2.412	1.27015	0.0499853	0.304119	yes	up	0.44	0.17	0.15	0.57	0.34	0.11	0.08	0	0.15	0.11	0.06	0.18	0.296667	0.0966667
gene-FOXI2	FOXI2	forkhead box I2, transcript variant X1	0.358	-1.48207	0.0499909	0.304119	yes	down	0.02	0.07	0	0.05	0.25	0.02	0.05	0.13	0.29	0.07	0.08	0.26	0.0683333	0.146667
